# Supplementary material for: Incidence and clinical features of the incidentally found vascular stump thrombus during routine follow up after oncologic lung surgery
Source: PLoS One. 2017 Sep 27;12(9):e0185140. doi: 10.1371/journal.pone.0185140 (PMC5617172; doi:10.1371/journal.pone.0185140)
Supplement: S1 File — (CSV) [file pone.0185140.s001.csv]

studyid	Result	Status	AV	OSdays	timetoevent	Op_Age	Sex	Charson	PreECOG	DM	HTN	Preop_EKG	EKG	TB	dyslipidemia	ILD	COPD	pneumoconiosis	smoking	smokingpyrs	alcohol	CKD	CVA	PVD	IHD	Rheumads	CancerHx	neoYN	adjNY	lobeornot	newstage	laterality	newpath	VATvsopen	adenoornot	HD	PODdis	CTDremoval	Postop_ICUstay	Anest_min	Op_min	ASA_days	CLO_days	inhospitalCxNY	readission	Postantiplatelet	PostHeparin	Post_COMD	Postcoagu
1	no	0	N	917	917	47	F	1	0	no	normal	RSR	RSR	notb	no	no	no	no	never	0	no	normal	no	no	no	no	no	no	no	simple	1	Rt	adenoca	VATS	adeno	5	3	2	0	215	191	92	92	no	no	yes	no	no	no
2	no	0	N	309	309	77	F	7	0	DM	HTN	RSR	RSR	notb	no	no	no	no	never	0	no	normal	no	no	no	no	hxofca	no	no	simple	1	Rt	adenoca	VATS	adeno	12	5	3	0	315	255	0	0	no	no	no	no	no	no
3	no	0	N	1257	1257	69	F	3	0	no	normal	RSR	RSR	hxTb	no	no	no	no	ex	30	drink	normal	no	no	no	no	hxofca	no	no	simple	1	Rt	adenoca	VATS	adeno	11	9	7	1	510	465	92	92	no	no	yes	no	no	no
4	no	0	N	771	771	60	F	2	0	no	normal	RSR	RSR	notb	no	no	no	no	never	0	drink	normal	no	no	no	no	no	no	adj	simple	2	Rt	adenoca	VATS	adeno	11	9	5	0	230	213	0	0	no	no	no	no	no	no
5	no	0	N	1021	1021	70	F	5	0	DM	HTN	Afib	RSR	notb	no	no	COPD	no	never	0	drink	normal	no	no	no	no	no	no	no	simple	2	Rt	adenoca	thoracotomy	adeno	43	40	13	0	188	140	0	0	Cx	no	no	no	no	no
6	no	0	N	2078	2078	45	M	1	0	no	normal	RSR	RSR	notb	no	no	no	no	never	0	no	normal	no	no	no	no	no	no	no	simple	1	Rt	adenoca	thoracotomy	adeno	16	8	5	0	193	156	0	0	no	no	no	no	no	no
7	no	0	N	1737	1737	60	F	2	0	no	normal	RSR	RSR	notb	no	no	no	no	ex	8	drink	normal	no	no	no	no	no	no	no	simple	1	Rt	adenoca	VATS	adeno	6	3	1	0	170	120	37	37	no	no	yes	expr	no	no
8	no	0	N	1784	1784	64	F	3	0	no	HTN	RSR	RSR	notb	no	no	no	no	ex	30	drink	normal	no	no	no	no	no	no	no	simple	1	Rt	adenoca	VATS	adeno	5	4	3	0	270	220	83	83	no	no	yes	expr	no	no
9	no	0	N	669	669	64	M	5	0	no	normal	RSR	RSR	notb	no	no	no	no	never	0	drink	normal	no	no	no	no	hxofca	no	no	simple	1	Rt	adenoca	VATS	adeno	6	4	1	0	280	210	94	94	no	no	yes	no	no	no
10	no	0	N	124	124	74	M	4	0	no	HTN	Afib	RSR	hxTb	no	no	no	no	never	0	no	normal	no	no	no	no	no	no	adj	simple	1	Rt	adenoca	thoracotomy	adeno	6	4	3	0	325	275	30	28	no	no	yes	no	no	no
11	no	0	N	1727	1727	70	F	5	0	no	normal	RSR	RSR	notb	no	no	no	no	never	0	no	normal	no	no	no	no	hxofca	no	no	simple	1	Rt	adenoca	thoracotomy	adeno	13	12	8	0	375	350	0	0	no	no	no	expr	no	no
12	no	0	N	1556	1556	54	M	3	0	DM	HTN	RSR	RSR	notb	dyslipid	no	no	no	never	0	no	normal	no	no	no	no	no	no	no	complex	1	Rt	adenoca	VATS	adeno	3	2	2	0	215	160	92	92	no	no	yes	no	no	no
13	no	0	N	189	189	46	M	4	0	no	normal	RSR	RSR	notb	no	no	no	no	never	0	no	normal	no	no	no	no	hxofca	no	no	simple	1	Rt	adenoca	VATS	adeno	4	2	1	0	75	50	0	0	no	no	no	no	no	no
14	no	0	N	732	732	54	F	2	0	DM	HTN	RSR	RSR	notb	no	no	no	no	ex	22	drink	normal	no	no	no	no	no	no	no	simple	1	Rt	adenoca	VATS	adeno	5	3	1	0	125	75	92	92	no	no	yes	no	no	no
15	no	0	N	1712	1712	54	F	2	0	no	normal	RSR	RSR	notb	no	no	no	no	never	0	drink	normal	no	no	no	no	no	no	adj	simple	1	Rt	adenoca	thoracotomy	adeno	11	9	5	0	450	389	0	0	no	no	no	no	no	no
16	no	0	N	2144	2144	41	M	3	0	no	normal	RSR	RSR	notb	no	no	no	no	never	0	no	normal	no	no	no	no	hxofca	no	no	simple	1	Rt	adenoca	thoracotomy	adeno	8	5	4	0	225	192	0	0	no	no	no	no	no	no
17	no	0	N	716	716	69	M	3	0	no	normal	RSR	RSR	notb	no	no	no	no	never	0	no	normal	no	no	no	no	no	no	no	simple	1	Rt	adenoca	VATS	adeno	6	4	3	0	230	190	91	91	no	no	yes	no	no	no
18	no	0	N	551	551	67	F	3	0	no	normal	RSR	RSR	hxTb	dyslipid	no	no	no	ex	40	no	normal	no	no	no	no	no	no	no	simple	1	Rt	adenoca	VATS	adeno	8	6	5	0	150	90	0	0	no	no	no	no	no	no
19	no	0	N	1579	1579	62	F	3	0	no	HTN	RSR	RSR	hxTb	no	no	no	no			no	normal	no	no	no	no	no	no	no	simple	1	Rt	adenoca	VATS	adeno	7	6	11	0	355	310	91	91	no	no	yes	no	no	no
20	no	0	N	156	156	63	M	3	0	no	HTN	RSR	RSR	notb	no	no	no	no			no	normal	no	no	no	no	no	no	no	simple	1	Rt	adenoca	VATS	adeno	16	10	12	0	225	195	0	0	no	no	no	no	no	no
21	no	0	N	581	581	69	F	3	0	no	normal	RSR	RSR	notb	no	no	no	no	never	0	no	normal	no	no	no	no	no	no	no	simple	1	Lt	adenoca	VATS	adeno	5	3	2	0	205	165	727	0	no	no	yes	no	no	no
22	no	0	N	1087	1087	59	M	3	0	no	HTN	RSR	RSR	notb	no	no	no	no	never	0	no	normal	no	no	no	rheuma	no	no	no	simple	1	Lt	adenoca	VATS	adeno	6	3	1	0	120	70	0	0	no	no	no	no	no	no
23	no	0	N	1268	1268	50	F	3	0	no	normal	RSR	RSR	notb	no	no	no	no	ex	10	no	normal	no	no	no	no	hxofca	no	no	simple	1	Lt	adenoca	VATS	adeno	4	3	2	0	180	125	0	0	no	no	no	no	no	no
24	no	0	N	1114	1114	66	F	5	0	no	HTN	RSR	RSR	notb	no	no	no	no	current	50	drink	normal	no	no	no	no	hxofca	no	no	simple	1	Lt	adenoca	VATS	adeno	5	3	2	0	95	44	0	0	no	no	no	no	no	no
25	no	0	N	1096	1096	66	F	5	0	no	HTN	RSR	RSR	notb	no	no	no	no	current	50	drink	normal	no	no	no	no	hxofca	no	no	simple	1	Lt	adenoca	VATS	adeno	4	3	2	0	210	145	120	89	no	no	yes	no	no	no
26	no	0	N	531	531	68	M	3	0	no	normal	RSR	RSR	notb	no	no	no	no	never	0	no	normal	no	no	no	no	no	no	adj	simple	2	Lt	adenoca	VATS	adeno	4	2	2	0	135	100	0	0	no	no	no	no	no	no
27	no	0	N	951	951	70	M	3	0	no	normal	RSR	RSR	notb	no	no	no	no	never	0	no	normal	no	no	no	no	no	no	no	simple	1	Lt	adenoca	thoracotomy	adeno	15	12	10	0	270	225	0	0	no	no	no	no	no	coag
28	no	0	N	1186	1186	68	F	5	0	no	normal	RSR	RSR	notb	no	no	no	no	never	0	drink	normal	no	no	no	no	hxofca	no	no	simple	1	Lt	adenoca	thoracotomy	adeno	10	8	4	0	180	142	0	0	no	no	no	no	no	no
29	no	0	N	940	940	78	F	4	0	no	normal	RSR	RSR	notb	no	no	no	no	never	0	drink	normal	no	no	no	no	no	no	no	simple	1	Lt	adenoca	VATS	adeno	8	5	3	0	240	185	94	94	no	no	yes	no	no	no
30	no	0	N	847	847	73	M	5	0	no	HTN	RSR	RSR	notb	dyslipid	no	no	no	never	0	no	normal	CVA	no	no	no	no	no	no	simple	1	Lt	adenoca	VATS	adeno	14	8	7	0	380	330	84	120	no	no	yes	expr	comd	no
31	no	0	N	1531	1531	76	F	6	0	no	normal	RSR	RSR	notb	no	no	no	no	ex		no	normal	no	no	no	no	hxofca	no	no	simple	1	Lt	adenoca	VATS	adeno	9	8	7	0	220	150	106	106	no	no	yes	expr	no	no
32	no	0	N	1026	1026	53	M	2	0	no	normal	RSR	RSR	notb	no	no	no	no	never	0	no	normal	no	no	no	no	no	no	adj	simple	2	Lt	adenoca	VATS	adeno	8	6	5	0	185	135	0	0	no	no	no	no	no	no
33	no	0	N	432	432	37	M	0	0	no	normal	RSR	RSR	notb	no	no	no	no	never	0	no	normal	no	no	no	no	no	no	no	simple	1	Lt	adenoca	VATS	adeno	5	3	2	0	235	180	0	0	no	no	no	no	no	no
34	no	0	N	358	358	73	F	4	0	no	HTN	RSR	RSR	hxTb	no	no	no	no	ex	25	no	normal	no	no	no	no	no	no	no	simple	1	Lt	adenoca	VATS	adeno	4	2	14	0	85	55	0	0	no	no	no	no	no	no
35	no	0	N	95	95	72	M	4	0	no	normal	RSR	RSR	notb	no	no	no	no	never	0	drink	normal	no	no	no	no	no	no	no	simple	1	Lt	adenoca	VATS	adeno	2	1	1	0	110	65	0	0	no	no	no	no	no	no
36	no	0	N	678	678	70	M	6	0	DM	HTN	RSR	RSR	notb	no	no	no	no	never	0	no	normal	no	no	no	no	hxofca	no	no	simple	1	Lt	adenoca	VATS	adeno	6	4	3	0	190	125	0	0	no	no	no	no	no	no
37	no	0	N	599	599	72	M	7	0	DM	HTN	RSR	RSR	notb	dyslipid	no	no	no	never	0	no	normal	no	no	no	no	hxofca	no	no	simple	1	Lt	adenoca	VATS	adeno	5	3	3	0	175	125	94	94	no	no	yes	no	no	no
38	no	0	N	496	496	64	M	5	0	no	normal	RSR	RSR	notb	no	no	no	no	never	0	drink	normal	no	no	no	no	hxofca	no	no	simple	1	Lt	adenoca	VATS	adeno	5	2	1	0	280	210	0	0	no	no	no	no	no	no
39	no	0	N	1051	1051	81	M	4	1	no	normal	RSR	RSR	notb	no	no	no	no	never	0	drink	normal	no	no	no	no	no	no	adj	simple	1	Lt	adenoca	VATS	adeno	6	4	3	0	160	107	97	97	no	no	yes	no	no	no
40	no	0	N	750	750	68	M	3	0	no	normal	RSR	RSR	notb	no	no	no	no	never	0	no	normal	no	no	no	no	no	no	no	simple	2	Lt	adenoca	VATS	adeno	11	3	3	0	170	120	89	89	no	no	yes	no	no	no
41	no	0	N	877	877	69	M	4	0	DM	HTN	RSR	RSR	notb	no	no	no	no	never	0	no	normal	no	no	no	no	no	no	adj	simple	2	Lt	adenoca	VATS	adeno	6	4	3	0	200	140	92	92	no	no	yes	no	no	no
42	no	0	N	374	374	57	M	2	0	no	HTN	RSR	RSR	notb	no	no	no	no	never	0	no	normal	no	no	no	no	no	no	no	simple	1	Rt	adenoca	VATS	adeno	6	4	2	0	220	175	30	30	no	no	yes	no	no	no
43	no	0	N	1180	1180	68	M	2	0	DM	HTN	RSR	RSR	notb	dyslipid	no	no	no	never	0	no	normal	no	no	no	no	no	no	no	simple	1	Rt	adenoca	VATS	adeno	5	3	2	0	225	161	92	92	no	no	yes	expr	no	no
44	no	0	N	1876	1876	49	M	1	0	no	normal	RSR	RSR	hxTb	no	no	no	no	never	0	drink	normal	no	no	no	no	no	no	no	simple	1	Rt	adenoca	VATS	adeno	4	2	2	0	190	131	0	0	no	no	no	no	no	no
45	no	0	N	760	760	66	F	5	0	no	normal	RSR	RSR	notb	dyslipid	no	no	no	ex	50	drink	normal	no	no	no	no	hxofca	no	no	simple	1	Rt	adenoca	VATS	adeno	5	3	2	0	230	170	89	89	no	no	yes	no	no	no
46	no	0	N	144	144	76	F	4	0	no	normal	RSR	RSR	notb	no	no	no	no	ex	40	drink	normal	no	no	no	no	no	no	adj	simple	2	Rt	adenoca	VATS	adeno	6	4	3	0	155	135	0	0	no	no	no	no	no	no
47	no	0	N	352	352	64	M	3	0	no	normal	RSR	RSR	notb	no	no	no	no	never	0	no	normal	no	no	IHD	no	no	no	no	complex	1	Rt	adenoca	VATS	adeno	8	5	4	0	215	151	33	33	no	no	yes	no	no	no
48	no	0	N	170	170	66	M	3	0	no	normal	RSR	RSR	notb	no	no	no	no	never	0	no	normal	no	no	no	no	no	no	no	simple	1	Rt	adenoca	VATS	adeno	7	5	4	0	210	165	25	25	no	no	yes	no	no	no
49	no	0	N	324	324	77	F	5	0	no	normal	RSR	RSR	notb	no	no	COPD	pneumoco	ex		drink	normal	no	no	no	no	no	no	no	simple	1	Rt	adenoca	VATS	adeno	7	6	5	0	165	106	0	0	no	no	no	no	no	no
50	no	0	N	338	338	60	M	2	0	no	normal	RSR	RSR	notb	no	no	no	no	never	0	no	normal	no	no	no	no	no	no	adj	simple	4	Rt	adenoca	VATS	adeno	9	4	3	0	165	117	0	0	no	no	no	no	no	no
51	no	0	N	408	408	55	F	2	0	no	normal	RSR	RSR	notb	no	no	no	no	ex	7	drink	normal	no	no	no	no	no	no	no	simple	1	Rt	adenoca	VATS	adeno	5	3	2	0	215	180	30	30	no	no	yes	no	no	no
52	no	0	N	755	755	59	M	2	0	no	normal	RSR	RSR	notb	no	no	no	no	never	0	no	normal	no	no	no	no	no	no	no	simple	1	Lt	adenoca	VATS	adeno	5	3	2	0	175	130	89	89	no	no	yes	no	no	no
53	no	0	N	460	460	59	F	3	0	no	normal	RSR	RSR	notb	no	no	COPD	pneumoco	current	5	drink	normal	no	no	no	no	no	no	no	simple	1	Lt	adenoca	VATS	adeno	8	6	5	0	235	215	0	0	no	no	no	no	no	no
54	no	0	N	1377	1377	79	M	5	0	DM	normal	RSR	RSR	hxTb	no	no	no	no	never	0	no	normal	no	no	no	no	hxofca	neo	no	simple	1	Lt	adenoca	VATS	adeno	6	4	2	0	130	75	0	0	no	no	no	no	no	no
55	no	0	N	281	281	76	M	4	0	no	HTN	RSR	RSR	notb	no	no	no	no	never	0	drink	normal	no	no	no	no	no	no	no	simple	1	Lt	adenoca	VATS	adeno	6	3	2	0	227	156	29	29	no	no	yes	no	no	no
56	no	0	N	250	250	60	M	4	0	no	normal	RSR	RSR	notb	no	no	no	no	never	0	drink	normal	no	no	no	no	hxofca	no	no	simple	1	Lt	adenoca	VATS	adeno	7	4	3	0	205	140	0	0	no	no	no	no	no	no
57	no	0	N	1781	1781	52	M	2	0	no	normal	RSR	RSR	notb	no	no	no	no	never	0	no	normal	no	no	no	no	no	no	no	simple	1	Lt	adenoca	VATS	adeno	4	3	2	0	220	180	98	98	no	no	yes	expr	no	no
58	no	0	N	1302	1302	57	M	2	0	no	normal	RSR	RSR	notb	no	no	no	no	never	0	no	normal	no	no	no	no	no	no	no	simple	1	Lt	adenoca	VATS	adeno	9	4	3	0	198	128	9	9	no	readm	yes	expr	no	no
59	no	0	N	723	723	49	M	3	0	no	normal	RSR	RSR	hxTb	no	no	no	no	never	0	no	normal	no	no	no	no	no	no	adj	simple	2	Lt	adenoca	VATS	adeno	11	3	2	0	145	95	0	0	no	no	no	no	no	no
60	no	0	N	1774	1774	67	M	4	0	DM	HTN	RSR	RSR	notb	dyslipid	no	no	no	never	0	no	normal	no	PVD	no	no	no	no	adj	simple	1	Lt	adenoca	VATS	adeno	10	9	3	0	305	250	68	1	no	no	yes	expr	no	coag
61	no	0	N	550	550	65	F	7	0	DM	HTN	RSR	RSR	hxTb	no	no	no	no	ex	30	drink	normal	CVA	no	no	no	hxofca	no	adj	simple	2	Lt	adenoca	VATS	adeno	13	5	5	0	180	140	0	0	no	no	no	no	no	no
62	no	0	N	1002	1002	69	M	4	0	no	HTN	RSR	RSR	notb	no	no	no	no	never	0	no	normal	no	no	no	no	no	no	adj	simple	1	Rt	adenoca	VATS	adeno	3	2	3	0	200	150	89	89	no	no	yes	no	no	no
63	no	0	N	1995	1995	58	M	5	0	no	normal	RSR	RSR	notb	no	no	no	no	never	0	no	normal	no	no	no	no	hxofca	no	no	simple	1	Rt	adenoca	thoracotomy	adeno	15	9	4	0	141	110	0	0	no	no	no	no	no	no
64	no	0	N	225	225	47	M	1	0	no	normal	RSR	RSR	notb	no	no	no	no	never	0	no	normal	no	no	no	no	no	no	no	simple	1	Rt	adenoca	VATS	adeno	7	5	3	0	235	162	28	28	no	no	yes	no	no	no
65	no	0	N	102	102	58	M	2	0	no	normal	RSR	RSR	notb	no	no	no	no	never	0	no	normal	no	no	no	no	no	no	no	simple	1	Rt	adenoca	VATS	adeno	11	9	8	0	180	130	29	29	no	no	yes	no	no	no
66	no	0	N	917	917	73	M	4	0	no	normal	RSR	RSR	notb	no	no	no	no	never	0	no	normal	no	no	no	no	no	no	no	simple	1	Rt	adenoca	VATS	adeno	8	5	4	0	165	130	89	89	no	no	yes	no	no	no
67	no	0	N	705	705	41	M	1	0	no	normal	RSR	RSR	notb	no	no	no	no	never	0	no	normal	no	no	no	no	no	no	no	simple	1	Rt	adenoca	VATS	adeno	7	5	4	0	145	90	92	92	no	no	yes	no	no	no
68	no	0	N	711	711	60	M	2	0	no	normal	RSR	RSR	notb	no	no	no	no	never	0	no	normal	no	no	no	no	no	no	no	simple	1	Rt	adenoca	VATS	adeno	25	12	11	0	165	110	131	101	no	no	yes	no	no	no
69	no	0	N	913	913	65	M	3	0	no	normal	RSR	RSR	notb	no	no	no	no	never	0	no	normal	no	no	no	no	no	no	no	simple	1	Rt	adenoca	VATS	adeno	6	5	2	0	180	130	95	95	no	no	yes	expr	no	no
70	no	0	N	1186	1186	58	M	2	0	no	normal	RSR	RSR	notb	no	no	no	no	never	0	no	normal	no	no	no	no	no	no	no	simple	1	Rt	adenoca	VATS	adeno	8	6	5	0	230	165	96	96	no	no	yes	expr	no	no
71	no	0	N	1122	1122	55	M	2	0	no	normal	RSR	RSR	notb	no	no	no	no	never	0	no	normal	no	no	no	no	no	no	no	simple	1	Rt	adenoca	VATS	adeno	5	4	3	0	205	145	93	93	Cx	no	yes	no	no	no
72	no	0	N	179	179	67	M	3	0	no	HTN	Afib	RSR	notb	no	no	no	no	never	0	no	normal	no	no	no	no	no	no	no	simple	1	Rt	adenoca	VATS	adeno	5	3	3	0	190	145	30	30	no	no	yes	no	no	no
73	no	0	N	1176	1176	67	M	3	0	no	HTN	RSR	RSR	notb	no	no	no	no	never	0	no	normal	no	no	no	no	no	no	no	simple	1	Rt	adenoca	VATS	adeno	6	5	4	0	140	105	9	9	no	no	yes	no	no	no
74	no	0	N	391	391	83	M	4	0	no	HTN	RSR	RSR	notb	no	no	no	no	never	0	no	normal	no	no	no	no	no	no	no	simple	1	Rt	adenoca	VATS	adeno	9	6	5	0	165	115	29	29	no	no	yes	no	no	no
75	no	0	N	1108	1108	48	M	1	0	no	HTN	RSR	RSR	notb	no	no	no	no	never	0	no	normal	no	no	no	no	no	no	no	simple	1	Rt	adenoca	VATS	adeno	5	4	3	0	180	120	93	93	no	no	yes	no	no	no
76	no	0	N	714	714	74	M	4	0	no	HTN	RSR	RSR	notb	no	no	no	no	never	0	no	normal	no	no	no	no	no	no	no	simple	1	Rt	adenoca	VATS	adeno	9	8	7	0	170	116	98	98	no	no	yes	no	no	no
77	no	0	N	826	826	57	M	2	0	no	HTN	RSR	RSR	notb	no	no	no	no	never	0	no	normal	no	no	no	no	no	no	no	simple	1	Rt	adenoca	VATS	adeno	11	9	10	0	110	80	89	89	no	no	yes	no	no	no
78	no	0	N	1360	1360	68	M	4	0	no	HTN	RSR	RSR	notb	no	no	no	no	never	0	no	normal	no	no	no	no	no	no	no	simple	1	Rt	adenoca	VATS	adeno	6	3	2	0	160	110	93	93	no	no	yes	expr	no	no
79	no	0	N	1092	1092	71	M	6	0	DM	HTN	RSR	RSR	notb	no	no	no	no	never	0	no	normal	no	no	no	no	no	no	no	simple	1	Rt	adenoca	VATS	adeno	12	3	2	0	205	145	87	87	no	no	yes	no	no	no
80	no	0	N	1331	1331	70	M	6	0	DM	HTN	RSR	RSR	notb	no	no	no	no	never	0	no	normal	no	no	no	no	no	no	no	simple	1	Rt	adenoca	VATS	adeno	8	6	5	0	230	175	86	86	no	no	yes	no	no	no
81	no	0	N	1323	1323	76	F	5	0	DM	HTN	RSR	RSR	notb	no	no	no	no	never	0	no	normal	no	no	no	no	no	no	no	simple	1	Rt	adenoca	VATS	adeno	5	4	3	0	145	95	93	93	no	no	yes	no	no	no
82	no	0	N	772	772	45	M	1	0	no	normal	RSR	RSR	hxTb	no	no	no	no	never	0	no	normal	no	no	no	no	no	no	no	simple	1	Rt	adenoca	VATS	adeno	7	5	5	0	175	120	90	90	no	no	yes	no	no	no
83	no	0	N	532	532	61	M	3	0	no	normal	RSR	RSR	notb	dyslipid	no	no	no	never	0	no	normal	no	no	no	no	no	no	no	simple	1	Rt	adenoca	VATS	adeno	15	5	4	0	195	135	30	30	no	no	yes	no	no	no
84	no	0	N	1370	1370	62	M	3	0	no	normal	RSR	RSR	notb	dyslipid	no	no	no	never	0	no	normal	no	no	no	no	no	no	no	simple	1	Rt	adenoca	VATS	adeno	5	3	2	0	220	155	92	92	no	no	yes	no	no	no
85	no	0	N	579	579	73	M	4	0	no	HTN	RSR	RSR	notb	dyslipid	no	no	no	never	0	no	normal	no	no	no	no	no	no	no	simple	1	Rt	adenoca	VATS	adeno	8	6	6	0	200	142	0	0	no	no	no	no	no	no
86	no	0	N	1301	1301	76	M	4	0	no	HTN	RSR	RSR	notb	dyslipid	no	no	no	never	0	no	normal	no	no	no	no	no	no	no	simple	1	Rt	adenoca	VATS	adeno	6	2	1	0	170	115	92	92	no	no	yes	expr	no	no
87	no	0	N	804	804	59	M	2	0	no	HTN	RSR	RSR	notb	dyslipid	no	no	no	never	0	no	normal	no	no	no	no	no	no	no	simple	1	Rt	adenoca	VATS	adeno	9	4	3	0	185	145	0	0	no	no	no	no	no	no
88	no	0	N	629	629	52	M	2	0	no	normal	RSR	RSR	notb	no	no	no	no	ex	6	no	normal	no	no	no	no	no	no	no	simple	1	Rt	adenoca	VATS	adeno	13	6	5	0	175	110	89	89	no	no	yes	no	no	no
89	no	0	N	1779	1779	59	F	2	0	no	normal	RSR	RSR	notb	no	no	no	no	ex		no	normal	no	no	no	no	no	no	no	simple	1	Rt	adenoca	VATS	adeno	5	4	3	0	180	145	38	38	no	no	yes	no	no	no
90	no	0	N	1642	1642	57	F	2	0	no	normal	RSR	RSR	notb	no	no	no	no	ex	30	no	normal	no	no	no	no	no	no	no	simple	1	Rt	adenoca	VATS	adeno	14	13	7	0	150	215	108	108	no	no	yes	expr	no	coag
91	no	0	N	1336	1336	61	F	3	0	no	HTN	RSR	RSR	notb	no	no	no	no	ex	20	no	normal	no	no	no	no	no	no	no	simple	1	Rt	adenoca	VATS	adeno	6	5	1	0	185	130	94	94	no	no	yes	no	no	no
92	no	0	N	1390	1390	64	F	4	0	DM	HTN	RSR	RSR	notb	dyslipid	no	no	no	ex	90	no	normal	no	no	no	no	no	no	no	simple	2	Rt	adenoca	VATS	adeno	4	3	2	0	155	100	92	92	no	no	yes	no	no	no
93	no	0	N	1595	1595	58	F	2	0	no	normal	RSR	RSR	notb	no	no	no	no	current	40	no	normal	no	no	no	no	no	no	no	simple	1	Rt	adenoca	VATS	adeno	4	2	1	0	200	160	92	92	no	no	yes	expr	no	no
94	no	0	N	372	372	45	F	1	0	no	normal	RSR	RSR	notb	no	no	no	no	current		no	normal	no	no	no	no	no	no	no	simple	1	Rt	adenoca	VATS	adeno	8	4	3	0	130	95	0	0	no	no	no	no	no	no
95	no	0	N	1800	1800	49	M	2	0	no	normal	RSR	RSR	notb	no	no	no	no			no	normal	no	no	no	no	no	no	no	simple	2	Rt	adenoca	VATS	adeno	3	2	1	0	185	145	67	67	Cx	no	yes	expr	no	no
96	no	0	N	1820	1820	65	M	3	0	no	HTN	RSR	RSR	notb	no	no	no	no			no	normal	no	no	no	no	no	no	no	simple	1	Rt	adenoca	VATS	adeno	9	2	1	0	165	110	90	90	no	no	yes	expr	no	no
97	no	0	N	568	568	62	M	3	0	no	normal	RSR	RSR	notb	no	no	no	no	never	0	drink	normal	no	no	no	no	no	no	no	simple	1	Rt	adenoca	VATS	adeno	4	4	3	0	160	105	29	29	no	no	yes	no	no	no
98	no	0	N	740	740	63	M	3	0	no	normal	RSR	RSR	notb	no	no	no	no	never	0	drink	normal	no	no	no	no	no	no	no	simple	1	Rt	adenoca	VATS	adeno	10	8	7	0	135	95	89	89	no	no	yes	no	no	no
99	no	0	N	1400	1400	69	M	3	0	no	HTN	RSR	RSR	hxTb	no	no	no	no	never	0	drink	normal	no	no	no	no	no	no	no	simple	1	Rt	adenoca	VATS	adeno	6	5	3	0	270	225	3	3	no	no	yes	no	no	no
100	no	0	N	1459	1459	69	M	3	0	no	HTN	RSR	RSR	hxTb	no	no	no	no	never	0	drink	normal	no	no	no	no	no	no	no	simple	1	Rt	adenoca	VATS	adeno	6	4	3	0	145	90	93	93	no	no	yes	no	no	no
101	no	0	N	1466	1466	57	F	2	0	no	normal	RSR	RSR	notb	no	no	no	no	ex	35	drink	normal	no	no	no	no	no	no	no	simple	2	Rt	adenoca	VATS	adeno	10	3	2	0	180	120	92	92	no	no	yes	no	no	no
102	no	0	N	654	654	47	F	1	0	no	normal	RSR	RSR	notb	no	no	no	no	ex	20	drink	normal	no	no	no	no	no	no	no	simple	1	Rt	adenoca	VATS	adeno	7	5	4	0	150	105	89	89	no	no	yes	no	no	no
103	no	0	N	1449	1449	78	F	4	0	no	normal	RSR	RSR	notb	no	no	no	no	ex	20	drink	normal	no	no	no	no	no	no	no	simple	1	Rt	adenoca	VATS	adeno	5	3	2	0	180	125	99	99	no	no	yes	expr	no	no
104	no	0	N	1618	1618	65	F	3	0	no	normal	RSR	RSR	notb	no	no	no	no	ex	30	drink	normal	no	no	no	no	no	no	no	simple	1	Rt	adenoca	VATS	adeno	7	6	4	0	220	166	82	82	no	no	yes	expr	no	no
105	no	0	N	1339	1339	57	F	2	0	no	HTN	RSR	RSR	notb	no	no	no	no	ex	40	drink	normal	no	no	no	no	no	no	no	simple	1	Rt	adenoca	VATS	adeno	6	6	5	0	220	155	95	95	no	no	yes	no	no	no
106	no	0	N	1069	1069	63	F	3	0	no	HTN	RSR	RSR	notb	dyslipid	no	no	no	ex	20	no	normal	no	no	IHD	no	no	no	no	simple	1	Rt	adenoca	VATS	adeno	4	3	2	0	175	145	93	93	no	no	yes	expr	no	no
107	no	0	N	1332	1332	52	M	5	0	no	normal	RSR	RSR	notb	no	no	no	no	never	0	no	normal	no	no	no	no	hxofca	no	no	simple	1	Rt	adenoca	VATS	adeno	9	7	6	0	150	105	0	0	no	no	no	no	no	no
108	no	0	N	481	481	48	M	3	0	no	normal	RSR	RSR	notb	no	no	no	no	never	0	no	normal	no	no	no	no	hxofca	no	no	simple	1	Rt	adenoca	VATS	adeno	7	5	4	0	195	160	30	30	no	no	yes	no	no	no
109	no	0	N	354	354	40	M	2	0	no	normal	RSR	RSR	notb	no	no	no	no	never	0	no	normal	no	no	no	no	hxofca	no	no	simple	1	Rt	adenoca	VATS	adeno	9	7	6	0	200	150	33	33	no	no	yes	no	no	no
110	no	0	N	902	902	65	M	5	0	no	normal	RSR	RSR	notb	no	no	no	no	never	0	no	normal	no	no	no	no	hxofca	no	no	simple	1	Rt	adenoca	VATS	adeno	12	10	9	0	210	150	77	77	no	no	yes	no	no	no
111	no	0	N	1891	1891	75	M	6	0	no	HTN	RSR	RSR	notb	no	no	no	no	never	0	no	normal	no	no	no	no	hxofca	no	no	simple	1	Rt	adenoca	VATS	adeno	3	3	2	0	220	175	120	0	no	no	yes	no	no	no
112	no	0	N	1074	1074	62	M	5	0	no	HTN	RSR	RSR	notb	no	no	no	no	never	0	no	normal	no	no	no	no	hxofca	no	no	simple	1	Rt	adenoca	VATS	adeno	6	5	4	0	205	145	89	89	no	no	yes	expr	no	no
113	no	0	N	1843	1843	76	F	8	0	DM	HTN	RSR	RSR	notb	no	no	no	no	never	0	no	normal	no	no	no	no	hxofca	no	no	simple	1	Rt	adenoca	VATS	adeno	6	5	4	0	260	190	0	0	no	no	no	no	no	no
114	no	0	N	529	529	52	M	4	0	no	normal	RSR	RSR	notb	dyslipid	no	no	no	never	0	no	normal	no	no	no	no	hxofca	no	no	simple	1	Rt	adenoca	VATS	adeno	4	2	1	0	240	195	29	29	no	no	yes	no	no	no
115	no	0	N	1288	1288	70	M	5	0	no	normal	RSR	RSR	notb	dyslipid	no	no	no	never	0	no	normal	no	no	no	no	hxofca	no	no	simple	1	Rt	adenoca	VATS	adeno	7	4	3	0	165	120	93	93	no	no	yes	no	no	no
116	no	0	N	1229	1229	57	M	4	0	no	HTN	RSR	RSR	notb	dyslipid	no	no	no	never	0	no	normal	no	no	no	no	hxofca	no	no	simple	1	Rt	adenoca	VATS	adeno	8	6	5	0	145	115	95	95	no	no	yes	no	no	no
117	no	0	N	1014	1014	61	F	4	0	no	normal	RSR	RSR	notb	no	no	no	no	ex	1	no	normal	no	no	no	no	hxofca	no	no	simple	1	Rt	adenoca	VATS	adeno	10	8	7	0	170	120	0	0	no	no	no	no	no	no
118	no	0	N	542	542	61	F	5	0	no	normal	VPC	RSR	notb	no	no	no	no	ex	35	no	normal	no	no	no	no	hxofca	no	no	simple	1	Rt	adenoca	VATS	adeno	6	4	2	0	250	200	36	36	no	no	yes	no	no	no
119	no	0	N	1323	1323	63	F	5	0	no	normal	RSR	RSR	hxTb	no	no	no	no	ex	30	no	normal	no	no	no	no	hxofca	no	no	simple	1	Rt	adenoca	VATS	adeno	6	5	4	0	255	210	94	94	no	no	yes	no	no	no
120	no	0	N	1406	1406	66	M	5	0	no	normal	RSR	RSR	notb	no	no	no	no			no	normal	no	no	no	no	hxofca	no	no	simple	1	Rt	adenoca	VATS	adeno	6	4	3	0	245	195	90	90	no	no	yes	no	no	coag
121	no	0	N	1753	1753	51	M	4	0	no	HTN	RSR	RSR	hxTb	no	no	no	no			no	normal	no	no	no	no	hxofca	no	no	simple	1	Rt	adenoca	VATS	adeno	5	4	2	0	220	165	42	42	no	no	yes	expr	no	no
122	no	0	N	1397	1397	65	F	5	0	no	normal	RSR	RSR	notb	no	no	no	no	current	3	drink	normal	no	no	no	no	hxofca	no	no	simple	1	Rt	adenoca	VATS	adeno	7	5	4	0	245	195	72	72	no	no	yes	no	no	no
123	no	0	N	855	855	65	F	6	0	no	HTN	RSR	RSR	notb	dyslipid	no	no	no	never	0	no	normal	CVA	no	no	no	hxofca	no	no	simple	1	Rt	adenoca	VATS	adeno	6	4	3	0	180	121	120	90	no	no	yes	no	no	no
124	no	0	N	1978	1978	61	M	3	0	no	normal	RSR	RSR	notb	no	no	no	no	never	0	no	normal	no	no	no	no	no	no	adj	simple	1	Rt	adenoca	VATS	adeno	5	3	2	0	185	124	0	0	no	no	no	no	no	no
125	no	0	N	608	608	50	M	1	0	no	normal	RSR	RSR	notb	no	no	no	no	never	0	no	normal	no	no	no	no	no	no	adj	simple	4	Rt	adenoca	VATS	adeno	10	8	17	0	220	170	4	4	no	no	yes	no	no	no
126	no	0	N	551	551	63	M	3	0	no	normal	RSR	RSR	notb	no	no	no	no	never	0	no	normal	no	no	no	no	no	no	adj	simple	3	Rt	adenoca	VATS	adeno	9	6	5	0	190	145	183	183	no	no	yes	no	no	no
127	no	0	N	146	146	57	M	2	0	no	normal	RSR	RSR	notb	no	no	no	no	never	0	no	normal	no	no	no	no	no	no	adj	simple	2	Rt	adenoca	VATS	adeno	10	4	3	0	140	105	0	0	no	no	no	no	no	no
128	no	0	N	695	695	68	M	3	0	no	normal	RSR	RSR	notb	no	no	no	no	never	0	no	normal	no	no	no	no	no	no	adj	simple	1	Rt	adenoca	VATS	adeno	7	5	5	0	205	155	0	0	no	no	no	no	no	no
129	no	0	N	196	196	78	M	5	0	DM	normal	RSR	RSR	notb	no	no	no	no	never	0	no	normal	no	no	no	no	no	no	adj	simple	1	Rt	adenoca	VATS	adeno	7	6	4	0	145	110	0	0	no	no	no	no	no	no
130	no	0	N	304	304	64	M	3	0	no	HTN	RSR	RSR	notb	no	no	no	no	never	0	no	normal	no	no	no	no	no	no	adj	simple	3	Rt	adenoca	VATS	adeno	11	9	8	0	195	138	71	41	no	no	yes	no	no	no
131	no	0	N	922	922	69	M	3	0	no	normal	RSR	RSR	hxTb	no	no	no	no	never	0	no	normal	no	no	no	no	no	no	adj	simple	4	Rt	adenoca	VATS	adeno	7	5	4	0	195	144	4	4	no	no	yes	no	no	no
132	no	0	N	1085	1085	49	M	2	0	DM	normal	RSR	RSR	notb	no	no	no	no	ex	1	no	normal	no	no	no	no	no	no	adj	simple	4	Rt	adenoca	VATS	adeno	6	3	1	1	235	187	0	0	no	no	no	expr	no	no
133	no	0	N	1226	1226	70	F	4	0	no	normal	RSR	RSR	hxTb	no	no	no	no	ex	30	no	normal	CVA	no	IHD	no	no	no	adj	simple	3	Rt	adenoca	VATS	adeno	10	8	6	1	165	125	276	276	no	no	yes	expr	no	no
134	no	0	N	669	669	59	F	4	0	no	normal	RSR	RSR	hxTb	no	no	no	no	ex	30	no	normal	no	no	no	no	hxofca	no	adj	simple	3	Rt	adenoca	VATS	adeno	8	5	4	0	150	110	0	0	no	no	no	no	no	no
135	no	0	N	731	731	42	F	3	0	no	normal	RSR	RSR	notb	no	no	no	no	current	20	drink	normal	no	no	no	no	hxofca	no	adj	simple	1	Rt	adenoca	VATS	adeno	8	6	4	0	260	205	89	89	no	no	yes	no	no	no
136	no	0	N	490	490	52	M	2	0	no	normal	RSR	RSR	notb	no	no	no	no	never	0	no	normal	no	no	no	no	no	neo	adj	simple	1	Rt	adenoca	VATS	adeno	9	7	4	0	265	213	0	0	no	no	no	no	no	no
137	no	0	N	764	764	65	M	3	0	no	normal	RSR	RSR	notb	no	no	no	no	never	0	no	normal	no	no	no	no	no	no	adj	simple	2	Rt	adenoca	VATS	adeno	12	6	5	0	250	198	0	0	no	no	no	no	no	no
138	no	0	N	876	876	70	F	4	0	DM	HTN	RSR	RSR	notb	no	no	no	no	never	0	no	normal	no	no	no	no	no	no	adj	simple	2	Rt	adenoca	VATS	adeno	16	8	7	0	330	261	28	91	no	no	yes	no	no	coag
139	no	0	N	1309	1309	71	F	4	0	no	normal	RSR	RSR	notb	no	no	COPD	no	ex	30	drink	normal	no	no	IHD	no	no	no	no	simple	1	Rt	adenoca	thoracotomy	adeno	13	6	5	0	360	308	65	65	no	no	yes	no	no	no
140	no	0	N	2207	2207	48	M	1	0	no	normal	RSR	RSR	notb	no	no	no	no	never	0	no	normal	no	no	no	no	no	no	no	simple	1	Rt	adenoca	thoracotomy	adeno	10	8	5	0	205	150	0	0	no	no	no	no	no	no
141	no	0	N	2269	2269	63	F	4	0	no	HTN	RSR	RSR	notb	dyslipid	no	no	no	ex	30	no	normal	no	no	IHD	no	no	no	no	simple	1	Rt	adenoca	thoracotomy	adeno	12	10	3	0	175	139	258	258	no	no	yes	no	no	coag
142	no	0	N	1735	1735	65	M	5	0	no	HTN	RSR	RSR	notb	dyslipid	no	no	no	never		no	normal	no	no	no	no	hxofca	no	no	simple	1	Rt	adenoca	thoracotomy	adeno	10	7	4	1	455	410	0	0	no	no	no	no	no	no
143	no	0	N	412	412	66	F	3	0	no	HTN	RSR	RSR	notb	no	no	no	no	current	50	no	normal	no	no	IHD	no	no	neo	adj	simple	1	Rt	adenoca	thoracotomy	adeno	27	15	3	0	295	255	227	227	Cx	no	yes	no	no	no
144	no	0	N	2090	2090	48	M	1	0	no	normal	RSR	RSR	notb	no	no	no	no	never	0	no	normal	no	no	no	no	no	no	adj	simple	3	Rt	adenoca	thoracotomy	adeno	18	16	6	0	215	155	0	0	no	no	no	no	no	no
145	no	0	N	664	664	53	M	2	0	no	normal	RSR	RSR	notb	no	no	no	no			no	normal	no	no	no	no	no	neo	adj	simple	3	Rt	adenoca	thoracotomy	adeno	7	5	4	0	385	335	0	0	no	no	no	expr	no	no
146	no	0	N	641	641	44	F	2	0	no	normal	RSR	RSR	notb	no	no	no	no	ex	30	drink	normal	no	no	no	no	no	neo	adj	simple	3	Rt	adenoca	thoracotomy	adeno	-4	8	1	0	265	203	29	29	no	no	yes	expr	no	no
147	no	0	N	840	840	78	M	4	0	no	HTN	RSR	RSR	notb	no	no	no	no	never	0	no	normal	no	no	no	no	no	no	no	complex	1	Rt	adenoca	VATS	adeno	7	5	4	0	230	170	89	0	no	no	yes	no	no	no
148	no	0	N	1421	1421	60	F	2	0	no	normal	RSR	RSR	hxTb	no	no	no	no	ex	20	drink	normal	no	no	no	no	no	no	adj	complex	3	Rt	adenoca	VATS	adeno	8	6	5	0	245	200	92	92	no	no	yes	no	no	no
149	no	0	N	1745	1745	66	M	5	0	DM	HTN	RSR	RSR	notb	dyslipid	no	no	no	never	0	no	normal	no	no	no	no	no	no	no	complex	1	Rt	adenoca	thoracotomy	adeno	13	10	4	0	325	379	37	37	no	no	yes	expr	no	no
150	no	0	N	772	772	53	M	2	0	no	normal	RSR	RSR	notb	no	no	no	no	never	0	no	normal	no	no	no	no	no	no	no	simple	1	Rt	adenoca	VATS	adeno	5	3	2	0	165	100	92	92	no	no	yes	no	no	no
151	no	0	N	1263	1263	69	M	5	0	no	normal	RSR	RSR	notb	no	no	no	no	never	0	no	normal	no	no	no	no	no	no	no	simple	1	Rt	adenoca	VATS	adeno	9	8	2	0	140	115	0	0	no	no	no	no	no	no
152	no	0	N	302	302	70	M	3	0	no	HTN	RSR	RSR	hxTb	dyslipid	no	no	no	never	0	no	normal	no	no	no	no	no	no	no	simple	1	Rt	adenoca	VATS	adeno	7	4	3	0	255	220	30	30	no	no	yes	no	no	no
153	no	0	N	1298	1298	68	M	3	0	no	HTN	RSR	RSR	hxTb	dyslipid	no	no	no	never	0	no	normal	no	no	no	no	no	no	no	simple	1	Rt	adenoca	VATS	adeno	5	2	1	0	165	120	92	92	no	no	yes	expr	no	no
154	no	0	N	1439	1439	55	M	3	0	no	HTN	RSR	RSR	notb	no	no	COPD	no	never	0	no	normal	no	no	no	no	no	no	no	simple	1	Rt	adenoca	VATS	adeno	3	2	1	0	160	120	91	91	no	no	yes	no	no	no
155	no	0	N	1419	1419	55	M	2	0	no	HTN	RSR	RSR	notb	no	no	no	no	never	0	drink	normal	no	no	no	no	no	no	no	simple	1	Rt	adenoca	VATS	adeno	22	4	3	0	205	150	93	93	no	no	yes	no	no	no
156	no	0	N	1842	1842	43	M	1	0	no	normal	RSR	RSR	notb	no	no	no	no	ex	5	drink	normal	no	no	no	no	no	no	no	simple	1	Rt	adenoca	VATS	adeno	5	4	3	0	141	98	0	0	no	no	no	no	no	no
157	no	0	N	870	870	60	F	2	0	no	HTN	RSR	RSR	notb	no	no	no	no	ex	35	drink	normal	no	no	no	no	no	no	no	simple	1	Rt	adenoca	VATS	adeno	4	2	1	0	185	115	90	90	no	no	yes	no	no	no
158	no	0	N	1919	1919	66	F	3	0	no	HTN	RSR	RSR	notb	dyslipid	no	no	no	ex	7	drink	normal	no	no	no	no	no	no	no	simple	1	Rt	adenoca	VATS	adeno	3	2	1	0	235	215	0	0	no	no	no	no	no	no
159	no	0	N	1189	1189	58	M	3	0	DM	normal	RSR	RSR	notb	dyslipid	no	no	no	never	0	no	normal	no	no	IHD	no	no	no	no	simple	1	Rt	adenoca	VATS	adeno	5	3	2	0	165	119	120	120	no	no	yes	expr	no	no
160	no	0	N	180	180	70	F	3	0	no	HTN	RSR	RSR	notb	no	no	no	no	ex		no	normal	no	no	IHD	no	no	no	no	simple	1	Rt	adenoca	VATS	adeno	8	2	1	0	220	175	0	89	no	no	yes	no	no	no
161	no	0	N	1546	1546	58	M	3	0	DM	HTN	RSR	RSR	notb	no	no	no	no	never	0	no	normal	no	no	no	rheuma	no	no	no	simple	1	Rt	adenoca	VATS	adeno	7	2	1	0	160	105	120	120	no	no	yes	no	no	no
162	no	0	N	719	719	70	M	5	0	no	normal	RSR	RSR	notb	no	no	no	no	never	0	no	normal	no	no	no	no	hxofca	no	no	simple	1	Rt	adenoca	VATS	adeno	4	2	1	0	135	105	95	95	no	no	yes	no	no	no
163	no	0	N	702	702	72	M	4	0	no	HTN	RSR	RSR	notb	no	no	no	no	never	0	no	normal	no	no	no	no	no	no	adj	simple	3	Rt	adenoca	VATS	adeno	4	2	1	0	175	145	89	89	no	no	yes	no	no	no
164	no	0	N	634	634	55	F	4	0	DM	normal	RSR	RSR	notb	no	no	no	no	ex	10	drink	normal	no	no	no	no	no	no	adj	simple	2	Rt	adenoca	VATS	adeno	15	7	6	0	240	180	0	0	no	no	no	no	no	no
165	no	0	N	848	848	55	M	5	0	DM	HTN	RSR	RSR	notb	dyslipid	no	no	no	never	0	no	CKD	no	no	no	no	no	no	adj	simple	2	Rt	adenoca	VATS	adeno	14	8	7	0	320	275	0	0	no	no	no	no	no	no
166	no	0	N	642	642	72	M	6	0	no	HTN	RSR	RSR	notb	dyslipid	no	no	no	never	0	no	normal	no	no	no	no	hxofca	no	adj	simple	1	Rt	adenoca	VATS	adeno	13	6	3	0	160	120	0	0	no	no	no	no	no	no
167	no	0	N	294	294	65	F	3	0	no	normal	RSR	RSR	notb	no	no	no	no	ex	1	drink	normal	no	no	no	no	no	no	adj	simple	3	Rt	adenoca	VATS	adeno	9	6	5	0	155	125	0	0	no	no	no	no	no	no
168	no	0	N	1545	1545	62	M	5	0	no	HTN	RSR	RSR	notb	no	no	no	no	never	0	no	normal	no	no	no	no	hxofca	no	adj	simple	2	Rt	adenoca	VATS	adeno	8	7	2	0	215	175	0	0	no	no	no	no	no	no
169	no	0	N	648	648	45	M	1	0	no	normal	RSR	RSR	notb	no	no	no	no	never	0	no	normal	no	no	no	no	no	neo	adj	simple	3	Rt	adenoca	VATS	adeno	7	5	3	0	255	195	89	89	no	no	yes	no	no	no
170	no	0	N	322	322	73	F	5	0	no	normal	RSR	RSR	notb	no	no	COPD	no	ex	70	drink	normal	no	no	no	no	no	neo	adj	simple	3	Rt	adenoca	thoracotomy	adeno	7	5	4	0	320	250	39	39	no	no	yes	no	no	no
171	no	0	N	2126	2126	63	M	3	0	no	normal	RSR	RSR	hxTb	no	no	no	no	never	0	no	normal	no	no	no	no	no	no	adj	simple	3	Rt	adenoca	thoracotomy	adeno	10	8	3	0	175	166	0	0	no	no	no	no	no	no
172	no	0	N	1420	1420	63	M	6	0	no	normal	RSR	RSR	notb	no	no	no	no	never	0	no	normal	CVA	no	no	no	hxofca	no	adj	simple	4	Rt	adenoca	thoracotomy	adeno	6	5	3	0	195	160	10	10	no	no	yes	no	no	no
173	no	0	N	938	938	59	M	4	1	no	HTN	RSR	RSR	notb	dyslipid	no	no	no	never	0	drink	normal	no	no	no	no	hxofca	no	no	complex	1	Rt	adenoca	VATS	adeno	6	4	3	0	175	110	89	89	no	no	yes	no	no	no
174	no	0	N	1287	1287	55	M	2	0	no	normal	RSR	RSR	notb	dyslipid	no	no	no	never	0	no	normal	no	no	no	no	no	no	no	simple	1	Rt	adenoca	VATS	adeno	7	4	1	0	185	135	94	94	no	no	yes	no	no	no
175	no	0	N	1518	1518	73	M	4	0	no	normal	RSR	RSR	notb	dyslipid	no	no	no	never	0	no	normal	no	no	no	no	no	no	no	simple	1	Rt	adenoca	VATS	adeno	7	5	5	0	195	136	158	158	no	no	yes	expr	no	no
176	no	0	N	358	358	64	F	3	0	no	HTN	RSR	RSR	notb	no	no	no	no	ex	35	no	normal	no	no	no	no	no	no	no	simple	1	Rt	adenoca	VATS	adeno	7	5	4	0	215	180	0	0	no	no	no	no	no	no
177	no	0	N	193	193	76	F	5	0	DM	HTN	RSR	RSR	notb	no	no	no	no	ex	60	no	normal	no	no	no	no	no	no	no	simple	1	Rt	adenoca	VATS	adeno	9	7	7	0	210	160	29	29	no	no	yes	no	no	no
178	no	0	N	760	760	73	F	5	0	DM	HTN	RSR	RSR	notb	no	no	no	no	never	0	drink	normal	no	no	no	no	no	no	no	simple	1	Rt	adenoca	VATS	adeno	5	1	2	0	195	150	0	90	no	no	yes	no	no	no
179	no	0	N	748	748	60	F	2	0	no	normal	RSR	RSR	notb	no	no	no	no	ex	20	no	CKD	no	no	no	no	no	no	no	simple	1	Rt	adenoca	VATS	adeno	14	3	1	0	140	80	92	92	no	no	yes	no	no	no
180	no	0	N	294	294	50	M	1	0	no	normal	RSR	RSR	notb	no	no	no	no	never	0	no	normal	no	no	no	no	no	no	no	simple	1	Rt	adenoca	VATS	adeno	6	4	2	0	187	123	28	28	no	no	yes	no	no	no
181	no	0	N	178	178	64	M	3	0	no	normal	RSR	RSR	notb	no	no	no	no	never	0	no	normal	no	no	no	no	no	no	no	simple	1	Rt	adenoca	VATS	adeno	12	4	3	0	200	140	29	29	no	no	yes	no	no	no
182	no	0	N	1437	1437	56	M	2	0	no	normal	RSR	RSR	notb	no	no	no	no	never	0	no	normal	no	no	no	no	no	no	no	simple	1	Rt	adenoca	VATS	adeno	9	6	5	0	185	140	103	103	no	no	yes	no	no	no
183	no	0	N	1492	1492	41	M	1	0	no	normal	RSR	RSR	notb	no	no	no	no	never	0	no	normal	no	no	no	no	no	no	no	simple	1	Rt	adenoca	VATS	adeno	8	3	2	0	230	180	92	92	no	no	yes	expr	no	no
184	no	0	N	1066	1066	59	M	2	0	no	normal	RSR	RSR	notb	no	no	no	no	never	0	no	normal	no	no	no	no	no	no	no	simple	1	Rt	adenoca	VATS	adeno	6	4	3	0	200	140	93	93	no	no	yes	expr	no	no
185	no	0	N	1591	1591	48	M	1	0	no	normal	RSR	RSR	notb	no	no	no	no	never	0	no	normal	no	no	no	no	no	no	no	simple	1	Rt	adenoca	VATS	adeno	14	12	12	0	285	212	101	101	no	no	yes	expr	no	no
186	no	0	N	501	501	76	M	4	0	no	normal	RSR	RSR	notb	no	no	no	no	never	0	no	normal	no	no	no	no	no	no	no	simple	3	Rt	adenoca	VATS	adeno	15	12	8	0	170	125	0	0	no	no	no	no	no	no
187	no	0	N	947	947	52	M	2	0	no	normal	RSR	RSR	hxTb	no	no	no	no	never	0	no	normal	no	no	no	no	no	no	no	simple	1	Rt	adenoca	VATS	adeno	4	3	3	0	165	105	92	92	no	no	yes	no	no	no
188	no	0	N	905	905	54	M	2	0	no	normal	RSR	RSR	notb	no	no	no	no	ex	7.5	no	normal	no	no	no	no	no	no	no	simple	1	Rt	adenoca	VATS	adeno	7	3	3	0	160	105	95	95	no	no	yes	no	no	no
189	no	0	N	524	524	80	F	4	0	no	normal	RSR	RSR	notb	no	no	no	no	ex		no	normal	no	no	no	no	no	no	no	simple	2	Rt	adenoca	VATS	adeno	7	5	4	0	320	270	89	89	no	no	yes	no	no	no
190	no	0	N	633	633	62	F	3	0	no	HTN	RSR	RSR	hxTb	no	no	no	no	ex	40	no	normal	no	no	no	no	no	no	no	simple	2	Rt	adenoca	VATS	adeno	7	6	5	0	200	148	643	90	no	no	yes	no	no	no
191	no	0	N	760	760	76	F	5	0	DM	HTN	ectopic atrial rhythm	RSR	notb	dyslipid	no	no	no	ex	2.5	no	normal	no	no	no	no	no	no	no	simple	2	Rt	adenoca	VATS	adeno	21	18	17	0	285	220	0	0	no	no	no	no	no	no
192	no	0	N	355	355	55	F	2	0	no	normal	RSR	RSR	notb	no	no	no	no	never	0	drink	normal	no	no	no	no	no	no	no	simple	1	Rt	adenoca	VATS	adeno	7	5	4	0	210	165	30	30	no	no	yes	no	no	no
193	no	0	N	528	528	69	F	5	0	no	normal	RSR	RSR	notb	no	no	no	no	ex		drink	normal	no	no	no	no	no	no	no	simple	1	Rt	adenoca	VATS	adeno	11	8	8	0	160	110	32	30	no	no	yes	no	no	no
194	no	0	N	666	666	73	M	5	0	no	normal	RSR	RSR	notb	dyslipid	no	no	no	never	0	drink	normal	no	PVD	no	no	no	no	no	simple	1	Rt	adenoca	VATS	adeno	10	8	8	0	165	97	3	3	no	no	yes	no	no	no
195	no	0	N	1662	1662	56	M	3	0	DM	normal	RSR	RSR	notb	no	no	no	no	never	0	no	normal	no	no	IHD	no	no	no	no	simple	1	Rt	adenoca	VATS	adeno	9	5	5	0	265	210	96	96	no	no	yes	expr	no	no
196	no	0	N	616	616	78	M	4	0	no	normal	RSR	RSR	hxTb	dyslipid	no	no	no	ex	30	no	normal	no	no	IHD	no	no	no	no	simple	1	Rt	adenoca	VATS	adeno	5	3	2	0	180	115	32	32	no	no	yes	no	no	no
197	no	0	N	1607	1607	70	M	4	0	no	HTN	RSR	RSR	notb	no	no	COPD	no			no	normal	no	no	IHD	no	no	no	no	simple	1	Rt	adenoca	VATS	adeno	6	5	5	0	210	165	94	94	no	no	yes	no	no	no
198	no	0	N	241	241	80	M	6	0	no	HTN	RSR	RSR	notb	no	no	no	no	never	0	no	normal	no	no	no	rheuma	no	no	no	simple	2	Rt	adenoca	VATS	adeno	9	6	6	0	190	122	29	29	no	no	yes	no	no	no
199	no	0	N	462	462	45	M	3	0	no	normal	RSR	RSR	notb	no	no	no	no	never	0	no	normal	no	no	no	no	hxofca	no	no	simple	1	Rt	adenoca	VATS	adeno	7	4	2	0	220	162	30	30	no	no	yes	no	no	no
200	no	0	N	1460	1460	41	M	3	0	no	normal	RSR	RSR	notb	no	no	no	no	never	0	no	normal	no	no	no	no	hxofca	no	no	simple	1	Rt	adenoca	VATS	adeno	4	3	2	0	170	151	92	92	no	no	yes	no	no	no
201	no	0	N	1239	1239	62	M	5	0	no	normal	RSR	RSR	notb	no	no	no	no	never	0	no	normal	no	no	no	no	hxofca	no	no	simple	1	Rt	adenoca	VATS	adeno	7	5	4	0	220	160	94	94	no	no	yes	no	no	no
202	no	0	N	1052	1052	66	M	6	0	no	normal	RSR	RSR	notb	no	no	no	no	never	0	no	normal	no	no	no	no	hxofca	no	no	simple	1	Rt	adenoca	VATS	adeno	7	5	4	0	210	140	89	89	no	no	yes	expr	no	no
203	no	0	N	1503	1503	62	M	5	0	no	HTN	RSR	RSR	notb	dyslipid	no	no	no	never	0	no	normal	no	no	no	no	hxofca	no	no	simple	1	Rt	adenoca	VATS	adeno	7	5	3	0	185	135	120	94	no	no	yes	no	no	no
204	no	0	N	1345	1345	74	M	7	0	DM	HTN	RSR	RSR	notb	dyslipid	no	no	no	never	0	no	normal	no	no	no	no	hxofca	no	no	simple	1	Rt	adenoca	VATS	adeno	12	4	3	0	220	160	94	94	no	no	yes	no	no	no
205	no	0	N	1690	1690	64	M	6	0	DM	HTN	RSR	RSR	notb	dyslipid	no	no	no	never	0	no	normal	no	no	no	no	hxofca	no	no	simple	1	Rt	adenoca	VATS	adeno	15	8	5	0	175	130	86	86	no	no	yes	expr	no	no
206	no	0	N	204	204	60	M	4	0	no	normal	atrial ectopic beat	RSR	notb	no	no	no	no	never	0	drink	normal	no	no	no	no	hxofca	no	no	simple	1	Rt	adenoca	VATS	adeno	7	5	4	0	160	113	28	28	no	no	yes	no	no	no
207	no	0	N	370	370	70	F	5	0	no	HTN	RSR	RSR	notb	no	no	no	no	ex	20	drink	normal	no	no	no	no	hxofca	no	no	simple	1	Rt	adenoca	VATS	adeno	9	7	6	0	175	125	29	29	no	no	yes	no	no	no
208	no	0	N	204	204	48	M	1	0	no	normal	�̽���	RSR	notb	no	no	no	no	never	0	no	normal	no	no	no	no	no	no	adj	simple	3	Rt	adenoca	VATS	adeno	7	5	4	0	265	237	29	29	no	no	yes	no	no	no
209	no	0	N	1079	1079	81	M	4	0	no	normal	RSR	RSR	notb	no	no	no	no	never	0	no	normal	no	no	no	no	no	no	adj	simple	3	Rt	adenoca	VATS	adeno	8	5	4	0	150	100	97	97	no	no	yes	expr	no	no
210	no	0	N	1773	1773	60	M	2	0	no	normal	RSR	RSR	notb	no	no	no	no	never	0	no	normal	no	no	no	no	no	no	adj	simple	4	Rt	adenoca	VATS	adeno	13	10	2	0	195	130	0	0	Cx	no	no	expr	no	no
211	thrombus	1	A	864	864	69	M	3	0	no	HTN	RSR	RSR	notb	no	no	no	no	never	0	no	normal	no	no	no	no	no	no	adj	simple	3	Rt	adenoca	VATS	adeno	11	4	3	0	220	165	99	99	no	no	yes	no	no	no
212	no	0	N	730	730	66	F	3	0	no	normal	RSR	RSR	notb	dyslipid	no	no	no	ex	30	no	normal	no	no	no	no	no	no	adj	simple	2	Rt	adenoca	VATS	adeno	6	4	3	0	240	170	93	93	no	no	yes	no	no	no
213	no	0	N	736	736	73	F	4	0	no	normal	RSR	RSR	notb	no	no	no	no	never	0	drink	normal	no	no	no	no	no	no	adj	simple	2	Rt	adenoca	VATS	adeno	5	3	3	0	240	175	98	98	no	no	yes	no	no	no
214	no	0	N	694	694	62	F	3	0	no	normal	RSR	RSR	notb	no	no	no	no	never	0	no	normal	no	no	no	no	hxofca	no	adj	simple	3	Rt	adenoca	VATS	adeno	7	5	4	0	215	170	134	134	no	no	yes	no	no	no
215	thrombus	1	A	527	527	70	M	3	0	no	HTN	RSR	RSR	notb	no	no	no	no	never	0	no	normal	no	no	no	no	no	no	adj	simple	3	Rt	adenoca	VATS	adeno	12	5	4	0	160	110	90	0	no	no	yes	no	no	no
216	no	0	N	257	257	74	F	5	0	no	normal	RSR	RSR	notb	no	no	no	no	ex	20	no	normal	no	no	no	no	no	no	adj	simple	3	Rt	adenoca	VATS	adeno	12	10	8	0	295	255	41	41	no	no	yes	no	no	no
217	no	0	N	996	996	65	F	3	0	no	normal	RSR	RSR	notb	no	no	no	no	ex	15	no	normal	no	no	no	no	no	no	adj	simple	3	Rt	adenoca	VATS	adeno	8	6	6	0	140	91	0	0	no	no	no	no	no	no
218	no	0	N	2099	2099	77	F	4	0	no	HTN	RSR	RSR	notb	no	no	no	no	ex	10	no	normal	no	no	no	no	no	no	no	simple	1	Rt	adenoca	thoracotomy	adeno	24	15	4	0	302	240	0	0	no	no	no	no	no	no
219	no	0	N	267	267	53	M	2	0	no	normal	RSR	RSR	notb	no	no	no	no	never	0	no	normal	no	no	no	no	no	neo	adj	simple	3	Rt	adenoca	thoracotomy	adeno	6	4	3	0	250	200	30	30	no	no	yes	no	no	no
220	no	0	N	227	227	63	F	3	0	no	normal	RSR	RSR	notb	no	no	no	no	ex	40	drink	normal	no	no	no	no	no	neo	adj	simple	3	Rt	adenoca	thoracotomy	adeno	10	8	7	0	250	195	30	30	no	no	yes	no	no	no
221	no	0	N	1229	1229	64	M	3	0	no	HTN	RSR	RSR	notb	no	no	no	no	never	0	no	normal	no	no	no	no	no	no	adj	complex	3	Rt	adenoca	thoracotomy	adeno	14	9	7	0	257	223	0	0	no	no	no	no	no	no
222	no	0	N	1798	1798	62	M	3	0	no	normal	WPW	RSR	notb	no	no	no	no	never	0	no	normal	no	no	no	no	no	no	no	simple	1	Lt	adenoca	VATS	adeno	10	4	2	0	210	155	0	0	no	no	no	no	no	no
223	no	0	N	192	192	60	F	2	0	no	normal	RSR	RSR	notb	no	no	no	no	never	0	no	normal	no	no	no	no	no	no	no	simple	1	Lt	adenoca	VATS	adeno	4	2	1	0	205	145	30	30	no	no	yes	no	no	no
224	no	0	N	1441	1441	74	M	4	0	no	normal	RSR	RSR	notb	dyslipid	no	no	no	never	0	no	normal	no	no	no	no	no	no	no	simple	2	Lt	adenoca	VATS	adeno	6	4	3	0	175	134	63	63	no	no	yes	no	no	no
225	no	0	N	620	620	63	M	3	0	no	normal	RSR	RSR	notb	dyslipid	no	no	no	never	0	no	normal	no	no	no	no	no	no	no	simple	1	Lt	adenoca	VATS	adeno	9	7	5	0	230	176	98	98	no	no	yes	no	no	no
226	no	0	N	459	459	56	F	2	0	no	normal	RSR	RSR	notb	no	no	no	no	ex	30	no	normal	no	no	no	no	no	no	no	simple	1	Lt	adenoca	VATS	adeno	11	9	8	0	175	135	0	0	no	no	no	no	no	no
227	no	0	N	1335	1335	74	F	4	0	no	normal	RSR	RSR	notb	no	no	no	no			no	normal	no	no	no	no	no	no	no	simple	1	Lt	adenoca	VATS	adeno	8	4	3	0	275	210	79	79	no	no	yes	expr	no	no
228	no	0	N	718	718	72	F	4	0	no	HTN	RSR	RSR	notb	no	no	no	no	ex	30	drink	normal	no	no	no	no	no	no	no	simple	1	Lt	adenoca	VATS	adeno	5	3	2	0	210	150	93	93	no	no	yes	no	no	no
229	no	0	N	1008	1008	62	M	5	1	no	HTN	RSR	RSR	notb	no	no	no	no	never	0	drink	normal	no	no	no	no	hxofca	no	no	simple	1	Lt	adenoca	VATS	adeno	7	4	3	0	290	213	90	90	no	no	yes	no	no	no
230	no	0	N	1842	1842	38	M	0	0	no	normal	RSR	RSR	notb	no	no	no	no	never	0	no	normal	no	no	no	no	no	no	no	simple	1	Lt	adenoca	VATS	adeno	16	9	3	0	240	175	0	0	no	no	no	no	no	no
231	no	0	N	1762	1762	54	M	2	0	no	normal	RSR	RSR	notb	no	no	no	no	never	0	no	normal	no	no	no	no	no	no	no	simple	1	Lt	adenoca	VATS	adeno	3	2	1	0	195	145	7	7	no	no	yes	expr	no	no
232	no	0	N	353	353	67	M	3	0	no	normal	RSR	RSR	notb	no	no	no	no	never	0	no	normal	no	no	no	no	no	no	no	simple	1	Lt	adenoca	VATS	adeno	4	2	1	0	190	135	31	31	no	no	yes	no	no	no
233	no	0	N	723	723	54	M	2	0	no	normal	RSR	RSR	notb	no	no	no	no	never	0	no	normal	no	no	no	no	no	no	no	simple	1	Lt	adenoca	VATS	adeno	7	3	2	0	180	120	88	88	no	no	yes	no	no	no
234	no	0	N	565	565	62	M	3	0	no	normal	RSR	RSR	notb	no	no	no	no	never	0	no	normal	no	no	no	no	no	no	no	simple	1	Lt	adenoca	VATS	adeno	7	4	3	0	230	215	88	88	no	no	yes	no	no	no
235	no	0	N	744	744	69	M	3	0	no	HTN	RSR	RSR	notb	dyslipid	no	no	no	never	0	no	normal	no	no	no	no	no	no	no	simple	1	Lt	adenoca	VATS	adeno	11	8	5	0	170	106	0	0	no	no	no	no	no	no
236	no	0	N	1105	1105	56	M	2	0	no	HTN	RSR	RSR	notb	dyslipid	no	no	no	never	0	no	normal	no	no	no	no	no	no	no	simple	1	Lt	adenoca	VATS	adeno	7	5	4	0	220	147	89	89	no	no	yes	expr	no	no
237	no	0	N	222	222	81	F	4	0	no	normal	RSR	RSR	notb	no	no	no	no	ex	30	no	normal	no	no	no	no	no	no	no	simple	1	Lt	adenoca	VATS	adeno	9	3	2	0	145	99	28	28	no	no	yes	no	no	no
238	no	0	N	1655	1655	41	F	1	0	no	normal	RSR	RSR	notb	no	no	no	no	ex	45	no	normal	no	no	no	no	no	no	no	simple	1	Lt	adenoca	VATS	adeno	9	2	1	0	190	138	90	90	no	no	yes	expr	no	no
239	no	0	N	1303	1303	70	F	3	0	no	HTN	RSR	RSR	notb	no	no	no	no	ex	15	no	normal	no	no	no	no	no	no	no	simple	1	Lt	adenoca	VATS	adeno	7	5	2	0	280	250	93	93	no	no	yes	no	no	no
240	no	0	N	350	350	66	F	4	0	DM	HTN	RSR	RSR	notb	no	no	no	no	ex	10	no	normal	no	no	no	no	no	no	no	simple	1	Lt	adenoca	VATS	adeno	6	4	3	0	185	135	29	29	no	no	yes	no	no	no
241	no	0	N	1737	1737	75	M	5	0	no	normal	RSR	RSR	notb	no	no	COPD	no	ex	40	no	normal	no	no	no	no	no	no	no	simple	1	Lt	adenoca	VATS	adeno	5	3	2	0	145	130	98	98	no	no	yes	expr	no	no
242	no	0	N	1816	1816	58	M	2	0	no	normal	RSR	RSR	notb	no	no	no	no	current	15	no	normal	no	no	no	no	no	no	no	simple	1	Lt	adenoca	VATS	adeno	10	9	5	0	315	266	0	0	no	no	no	no	no	no
243	no	0	N	538	538	49	M	1	0	no	normal	RSR	RSR	notb	no	no	no	no	never	0	drink	normal	no	no	no	no	no	no	no	simple	1	Lt	adenoca	VATS	adeno	7	4	3	0	145	84	31	31	no	no	yes	no	no	no
244	no	0	N	985	985	46	F	1	0	no	normal	RSR	RSR	notb	no	no	no	no	never	0	drink	normal	no	no	no	no	no	no	no	simple	1	Lt	adenoca	VATS	adeno	5	3	2	0	155	137	89	89	no	no	yes	expr	no	no
245	no	0	N	368	368	52	F	2	0	no	normal	RSR	RSR	notb	no	no	no	no	ex	20	drink	normal	no	no	no	no	no	no	no	simple	1	Lt	adenoca	VATS	adeno	6	4	4	0	180	130	29	29	no	no	yes	no	no	no
246	no	0	N	1586	1586	68	F	3	0	DM	HTN	RSR	RSR	notb	no	no	no	no	ex	30	drink	normal	no	no	no	no	no	no	no	simple	1	Lt	adenoca	VATS	adeno	7	4	3	0	192	177	0	92	no	no	yes	no	no	no
247	no	0	N	1089	1089	53	F	3	0	DM	HTN	RSR	RSR	notb	no	no	no	no	ex	40	drink	normal	no	no	no	no	no	no	no	simple	1	Lt	adenoca	VATS	adeno	5	4	3	0	175	130	88	88	no	no	yes	expr	no	no
248	no	0	N	468	468	71	F	5	0	no	HTN	RSR	RSR	notb	no	no	COPD	no	ex	10	drink	normal	no	no	no	no	no	no	no	simple	1	Lt	adenoca	VATS	adeno	5	3	3	0	155	107	26	26	no	no	yes	no	no	no
249	no	0	N	711	711	73	F	5	0	no	normal	RSR	RSR	hxTb	no	no	COPD	no	ex	60	drink	normal	no	no	no	no	no	no	no	simple	2	Lt	adenoca	VATS	adeno	8	5	4	0	235	180	95	95	no	no	yes	no	no	no
250	no	0	N	289	289	76	M	5	0	no	HTN	RSR	RSR	notb	no	no	no	no	never	0	no	normal	no	PVD	no	no	no	no	no	simple	4	Lt	adenoca	VATS	adeno	6	4	3	0	215	164	29	29	no	no	yes	no	no	no
251	no	0	N	199	199	78	F	5	0	no	normal	RSR	RSR	notb	no	no	no	no	ex	30	drink	normal	no	PVD	no	no	no	no	no	simple	2	Lt	adenoca	VATS	adeno	12	6	3	0	170	115	29	29	no	no	yes	no	no	no
252	no	0	N	1948	1948	63	F	3	0	no	HTN	RSR	RSR	notb	no	no	no	no	never	0	drink	normal	no	no	IHD	no	no	no	no	simple	1	Lt	adenoca	VATS	adeno	3	2	1	0	225	165	0	0	no	no	no	no	no	no
253	no	0	N	1097	1097	64	F	3	0	no	HTN	RSR	RSR	hxTb	dyslipid	no	no	no	ex	30	drink	normal	no	no	IHD	no	no	no	no	simple	1	Lt	adenoca	VATS	adeno	4	3	2	0	185	130	120	120	no	no	yes	expr	no	no
254	no	0	N	364	364	68	M	5	0	no	normal	RSR	RSR	notb	no	no	no	no	never	0	no	normal	no	no	no	no	hxofca	no	no	simple	1	Lt	adenoca	VATS	adeno	6	4	3	1	220	165	26	26	no	no	yes	no	no	no
255	no	0	N	1260	1260	64	M	5	0	no	HTN	RSR	RSR	notb	no	no	no	no	never	0	no	normal	no	no	no	no	hxofca	no	no	simple	1	Lt	adenoca	VATS	adeno	3	2	1	0	245	200	92	92	no	no	yes	expr	no	no
256	no	0	N	1117	1117	47	M	3	0	no	normal	RSR	RSR	notb	no	no	no	no	never	0	drink	normal	no	no	no	no	hxofca	no	no	simple	1	Lt	adenoca	VATS	adeno	4	3	2	0	285	220	92	92	no	no	yes	expr	no	no
257	no	0	N	585	585	85	M	6	0	no	HTN	RSR	RSR	notb	no	no	no	no	never	0	drink	normal	no	no	no	no	hxofca	no	no	simple	3	Lt	adenoca	VATS	adeno	7	5	3	0	185	125	28	28	no	no	yes	no	no	no
258	no	0	N	1806	1806	63	F	6	0	no	HTN	RSR	RSR	hxTb	no	no	COPD	no	ex	20		normal	no	no	no	no	hxofca	no	no	simple	1	Lt	adenoca	VATS	adeno	7	6	3	0	250	215	68	68	no	no	yes	expr	no	no
259	no	0	N	371	371	62	M	7	0	DM	HTN	RSR	RSR	notb	no	no	no	no	never	0	no	normal	no	no	IHD	no	hxofca	no	no	simple	1	Lt	adenoca	VATS	adeno	7	5	4	0	190	130	383	383	no	no	yes	no	no	no
260	no	0	N	708	708	65	M	3	0	no	normal	RSR	RSR	notb	no	no	no	no	never	0	no	normal	no	no	no	no	no	no	adj	simple	3	Lt	adenoca	VATS	adeno	9	7	6	0	240	185	0	0	no	no	no	no	no	no
261	no	0	N	1026	1026	63	M	3	0	no	normal	2nd AV block	RSR	notb	no	no	no	no	never	0	no	normal	no	no	no	no	no	no	adj	simple	2	Lt	adenoca	VATS	adeno	11	7	6	0	230	190	0	0	no	no	no	no	no	no
262	no	0	N	674	674	58	F	2	0	no	normal	RSR	RSR	notb	no	no	no	no	never	0	no	normal	no	no	no	no	no	no	adj	simple	1	Lt	adenoca	VATS	adeno	13	5	3	0	160	100	0	0	no	no	no	no	no	no
263	no	0	N	1077	1077	72	M	4	0	no	HTN	RSR	RSR	notb	no	no	no	no	never	0	no	normal	no	no	no	no	no	no	adj	simple	2	Lt	adenoca	VATS	adeno	5	3	2	0	200	140	91	91	no	no	yes	no	no	no
264	no	0	N	982	982	53	M	2	0	no	normal	RSR	RSR	hxTb	no	no	no	no	never	0	no	normal	no	no	no	no	no	no	adj	simple	2	Lt	adenoca	VATS	adeno	15	7	5	0	245	205	0	0	no	no	no	no	no	no
265	no	0	N	744	744	56	M	2	0	no	normal	VPC	RSR	hxTb	no	no	no	no	never	0	no	normal	no	no	no	no	no	no	adj	simple	2	Lt	adenoca	VATS	adeno	17	10	6	0	183	145	0	0	no	no	no	no	no	no
266	no	0	N	137	137	59	M	2	0	no	HTN	RSR	RSR	notb	dyslipid	no	no	no	never	0	no	normal	no	no	no	no	no	no	adj	simple	3	Lt	adenoca	VATS	adeno	13	5	4	0	150	110	0	0	no	no	no	no	no	no
267	no	0	N	187	187	62	F	3	1	DM	normal	RSR	RSR	notb	no	no	no	no	current	10	no	normal	no	no	no	no	no	no	adj	simple	2	Lt	adenoca	VATS	adeno	5	3	2	0	190	140	123	123	no	no	yes	no	no	no
268	no	0	N	144	144	63	F	3	0	no	HTN	RSR	RSR	notb	no	no	no	no	ex	20	drink	normal	no	no	no	no	no	no	adj	simple	2	Lt	adenoca	VATS	adeno	8	6	6	0	249	199	29	29	no	no	yes	no	no	no
269	no	0	N	648	648	60	M	4	0	no	HTN	RSR	RSR	notb	no	no	no	no	never	0	no	normal	no	no	no	no	hxofca	no	adj	simple	2	Lt	adenoca	VATS	adeno	8	4	2	0	165	130	0	0	no	no	no	no	no	no
270	no	0	N	311	311	73	F	6	0	no	HTN	RSR	RSR	notb	no	no	no	no	ex	30	no	normal	no	no	no	no	hxofca	no	adj	simple	2	Lt	adenoca	VATS	adeno	8	6	5	0	155	105	41	41	no	no	yes	no	no	no
271	no	0	N	943	943	68	M	8	0	no	normal	RSR	RSR	notb	no	no	no	no	never	0	drink	normal	no	no	no	no	hxofca	no	adj	simple	3	Lt	adenoca	VATS	adeno	5	2	1	0	155	102	91	91	no	no	yes	no	no	no
272	no	0	N	310	310	59	M	3	0	no	normal	RSR	RSR	notb	no	no	no	no	never	0	no	normal	no	no	no	no	no	neo	adj	simple	3	Lt	adenoca	VATS	adeno	9	6	4	1	275	235	42	0	no	no	yes	no	no	no
273	no	0	N	1185	1185	56	F	3	0	no	normal	RSR	RSR	notb	no	no	no	no	never	0	no	normal	no	no	no	no	no	no	adj	simple	1	Lt	adenoca	VATS	adeno	11	7	5	0	270	230	7	0	no	no	yes	expr	no	no
274	no	0	N	711	711	69	M	3	0	no	normal	RSR	RSR	notb	no	no	no	no	never	0	no	normal	no	no	no	no	no	no	adj	simple	3	Lt	adenoca	VATS	adeno	10	5	3	0	215	155	0	0	no	no	no	no	no	no
275	thrombus	1	V	1714	1714	62	M	3	0	no	HTN	RSR	RSR	notb	dyslipid	no	no	no			no	normal	no	no	no	no	no	no	adj	simple	3	Lt	adenoca	VATS	adeno	6	4	2	0	230	195	33	33	no	no	no	expr	no	no
276	no	0	N	1620	1620	67	F	5	0	no	normal	RSR	RSR	notb	no	no	no	no				normal	no	no	no	no	hxofca	no	adj	simple	3	Lt	adenoca	VATS	adeno	6	5	1	0	235	198	41	41	no	no	yes	expr	no	no
277	no	0	N	372	372	68	F	7	0	DM	HTN	RSR	RSR	notb	no	no	COPD	no	ex	50	drink	normal	no	no	no	no	hxofca	no	adj	simple	3	Lt	adenoca	thoracotomy	adeno	5	3	3	0	375	320	222	222	no	no	yes	expr	no	no
278	no	0	N	1785	1785	64	F	4	0	no	HTN	RSR	RSR	notb	no	no	COPD	no	ex	4	no	normal	no	no	no	no	no	no	no	simple	1	Lt	adenoca	thoracotomy	adeno	9	8	6	0	225	160	0	0	no	no	no	no	no	no
279	no	0	N	1842	1842	55	F	3	0	DM	normal	RSR	RSR	notb	no	no	no	no	current	50	no	normal	no	no	no	no	no	no	no	simple	1	Lt	adenoca	thoracotomy	adeno	21	13	7	0	430	410	0	0	no	no	no	no	no	no
280	no	0	N	1945	1945	58	M	5	0	no	normal	RSR	RSR	notb	no	no	no	no	never	0	no	normal	no	no	no	no	hxofca	no	no	simple	1	Lt	adenoca	thoracotomy	adeno	9	7	3	0	210	165	0	0	no	no	no	no	no	no
281	thrombus	1	V	1316	1316	71	M	4	0	no	normal	RSR	RSR	notb	no	no	no	no	never	0	no	normal	no	no	no	no	no	no	adj	simple	3	Lt	adenoca	thoracotomy	adeno	14	11	9	0	285	245	0	0	no	no	no	no	no	no
282	thrombus	1	V	1968	1968	67	M	3	0	no	HTN	RSR	RSR	notb	no	no	no	no	never	0	no	normal	no	no	IHD	no	no	no	adj	simple	3	Lt	adenoca	thoracotomy	adeno	12	9	7	0	265	225	0	0	Cx	no	no	no	no	no
283	no	0	N	737	737	60	F	2	0	no	normal	RSR	RSR	notb	no	no	no	no	ex	40	drink	normal	no	no	no	no	no	neo	adj	simple	2	Lt	adenoca	thoracotomy	adeno	11	8	6	0	410	340	223	235	no	no	yes	no	no	no
284	no	0	N	2163	2163	58	F	5	0	no	HTN	RSR	RSR	notb	no	no	COPD	no	ex	20	no	normal	CVA	PVD	no	no	no	no	adj	simple	2	Lt	adenoca	thoracotomy	adeno	11	9	3	0	147	107	0	0	no	no	no	no	no	no
285	no	0	N	1228	1228	62	F	4	0	DM	HTN	RSR	RSR	hxTb	dyslipid	no	no	no	current	35	drink	normal	no	no	no	no	no	neo	adj	simple	3	Lt	adenoca	thoracotomy	adeno	10	8	7	0	325	263	281	281	no	no	yes	expr	no	no
286	no	0	N	932	932	63	F	4	0	no	HTN	RSR	RSR	notb	no	no	no	no	ex	30	drink	normal	no	PVD	no	no	no	neo	adj	simple	3	Lt	adenoca	thoracotomy	adeno	6	4	3	0	225	165	89	89	no	no	yes	no	no	no
287	no	0	N	1079	1079	60	M	2	0	no	HTN	RSR	RSR	notb	dyslipid	no	no	no	never	0	no	normal	no	no	no	no	no	no	no	simple	1	Lt	adenoca	VATS	adeno	8	3	2	0	135	100	0	0	no	no	no	no	no	no
288	no	0	N	1801	1801	60	F	4	0	no	normal	RSR	RSR	notb	no	no	no	no	ex	36.6	no	normal	no	no	no	no	hxofca	no	no	simple	1	Lt	adenoca	VATS	adeno	3	2	1	0	210	150	0	0	no	no	no	no	no	no
289	no	0	N	544	544	54	F	2	0	no	normal	RSR	RSR	notb	no	no	no	no	never	0	no	normal	no	no	no	no	no	no	no	simple	1	Lt	adenoca	VATS	adeno	5	3	1	0	220	175	0	0	no	no	no	no	no	no
290	no	0	N	1447	1447	70	M	3	0	no	normal	RSR	RSR	notb	no	no	no	no	never	0	no	normal	no	no	no	no	no	no	no	simple	1	Lt	adenoca	VATS	adeno	6	4	3	0	150	90	94	94	no	no	yes	no	no	no
291	no	0	N	1506	1506	66	M	3	0	no	normal	RSR	RSR	notb	no	no	no	no	never	0	no	normal	no	no	no	no	no	no	no	simple	1	Lt	adenoca	VATS	adeno	4	3	2	0	200	135	92	92	no	no	yes	expr	no	no
292	no	0	N	1336	1336	61	M	5	0	no	normal	RSR	RSR	notb	no	no	no	no	never	0	no	normal	no	no	no	no	no	no	no	simple	2	Lt	adenoca	VATS	adeno	6	4	1	0	185	140	93	93	no	no	yes	expr	no	no
293	no	0	N	1126	1126	54	F	2	0	no	normal	RSR	RSR	notb	no	no	no	no	never	0	no	normal	no	no	no	no	no	no	no	simple	1	Lt	adenoca	VATS	adeno	3	2	1	0	200	125	92	92	no	no	yes	expr	no	no
294	no	0	N	676	676	71	M	6	0	no	normal	RSR	RSR	notb	no	no	no	no	never	0	no	normal	no	no	no	no	no	no	no	simple	1	Lt	adenoca	VATS	adeno	12	9	7	0	190	130	0	0	no	no	no	no	no	no
295	no	0	N	393	393	74	M	4	0	no	HTN	RSR	RSR	notb	no	no	no	no	never	0	no	normal	no	no	no	no	no	no	no	simple	1	Lt	adenoca	VATS	adeno	7	4	2	0	225	170	25	25	no	no	yes	no	no	no
296	no	0	N	916	916	67	M	3	0	no	HTN	RSR	RSR	notb	no	no	no	no	never	0	no	normal	no	no	no	no	no	no	no	simple	1	Lt	adenoca	VATS	adeno	5	3	2	0	165	124	92	92	no	no	yes	no	no	no
297	no	0	N	1484	1484	63	M	3	0	no	HTN	RSR	RSR	notb	no	no	no	no	never	0	no	normal	no	no	no	no	no	no	no	simple	1	Lt	adenoca	VATS	adeno	4	3	2	0	175	120	92	92	no	no	yes	no	no	no
298	no	0	N	1142	1142	55	M	2	0	no	HTN	RSR	RSR	notb	no	no	no	no	never	0	no	normal	no	no	no	no	no	no	no	simple	1	Lt	adenoca	VATS	adeno	5	3	3	0	220	165	89	89	no	no	yes	expr	no	no
299	no	0	N	1271	1271	60	M	2	0	no	HTN	RSR	RSR	notb	dyslipid	no	no	no	never	0	no	normal	no	no	no	no	no	no	no	simple	1	Lt	adenoca	VATS	adeno	6	5	2	0	135	80	93	93	no	no	yes	expr	no	no
300	no	0	N	1324	1324	68	M	4	0	DM	HTN	RSR	RSR	notb	dyslipid	no	no	no	never	0	no	normal	no	no	no	no	no	no	no	simple	1	Lt	adenoca	VATS	adeno	8	5	4	0	180	108	95	95	no	no	yes	no	no	no
301	no	0	N	1301	1301	61	F	3	0	no	HTN	RSR	RSR	notb	no	no	no	no			no	normal	no	no	no	no	no	no	no	simple	1	Lt	adenoca	VATS	adeno	9	7	6	0	180	131	89	89	no	no	yes	no	no	no
302	no	0	N	1131	1131	58	F	2	0	no	HTN	RSR	RSR	notb	no	no	no	no	never	0	drink	normal	no	no	no	no	no	no	no	simple	1	Lt	adenoca	VATS	adeno	7	4	3	0	130	75	93	93	no	no	yes	expr	no	no
303	no	0	N	293	293	71	M	5	0	DM	HTN	RSR	RSR	notb	no	no	no	no	never	0	drink	normal	no	no	no	no	no	no	no	simple	1	Lt	adenoca	VATS	adeno	6	4	3	0	220	168	29	29	no	no	yes	no	no	no
304	no	0	N	634	634	70	F	3	0	no	normal	RSR	RSR	hxTb	no	no	no	no	ex	17	drink	normal	no	no	no	no	no	no	no	simple	1	Lt	adenoca	VATS	adeno	6	5	4	0	215	165	89	89	no	no	yes	no	no	no
305	no	0	N	2015	2015	74	F	6	0	no	HTN	RSR	RSR	notb	dyslipid	no	no	no	never	0	no	normal	CVA	PVD	no	no	no	no	no	simple	1	Lt	adenoca	VATS	adeno	8	2	2	0	150	100	120	120	no	no	yes	no	no	no
306	no	0	N	1792	1792	49	F	1	0	no	HTN	RSR	RSR	notb	no	no	no	no	never	0	drink	normal	no	no	IHD	no	no	no	no	simple	1	Lt	adenoca	VATS	adeno	8	6	3	0	215	175	0	0	no	no	no	no	no	no
307	no	0	N	569	569	56	M	4	0	no	normal	RSR	RSR	notb	no	no	no	no	never	0	no	normal	no	no	no	no	hxofca	no	no	simple	1	Lt	adenoca	VATS	adeno	5	4	3	0	160	105	94	94	no	no	yes	no	no	no
308	no	0	N	1606	1606	73	M	6	0	no	normal	RSR	RSR	notb	no	no	no	no	never	0	no	normal	no	no	no	no	hxofca	no	no	simple	2	Lt	adenoca	VATS	adeno	4	2	1	0	165	100	91	91	no	no	yes	expr	no	no
309	no	0	N	1101	1101	61	M	5	0	no	HTN	RSR	RSR	notb	dyslipid	no	no	no	never	0	no	normal	no	no	no	no	hxofca	no	no	simple	1	Lt	adenoca	VATS	adeno	5	4	4	0	180	130	88	88	no	no	yes	no	no	no
310	no	0	N	1771	1771	61	F	5	0	no	normal	RSR	RSR	notb	no	no	no	no	ex	60	drink	normal	no	no	no	no	hxofca	no	no	simple	1	Lt	adenoca	VATS	adeno	14	12	11	0	220	135	47	47	no	no	yes	expr	no	no
311	no	0	N	964	964	68	F	6	0	DM	HTN	VPC, RSR	RSR	notb	dyslipid	no	no	no	ex		no	normal	no	no	IHD	no	hxofca	no	no	simple	1	Lt	adenoca	VATS	adeno	9	7	6	0	240	175	455	455	no	no	yes	no	no	no
312	no	0	N	259	259	56	F	2	0	no	normal	RSR	RSR	notb	no	no	no	no	ex	15	drink	normal	no	no	no	no	no	no	adj	simple	2	Lt	adenoca	VATS	adeno	9	4	3	0	155	116	0	0	no	no	no	no	no	no
313	no	0	N	710	710	62	F	3	0	no	normal	RSR	RSR	notb	no	no	no	no	ex	40	drink	normal	no	no	no	no	no	no	adj	simple	4	Lt	adenoca	VATS	adeno	6	4	4	0	160	95	0	0	no	no	no	no	no	coag
314	no	0	N	762	762	72	F	5	0	no	HTN	RSR	RSR	hxTb	no	no	no	no	ex	40	drink	normal	CVA	no	no	no	no	no	adj	simple	2	Lt	adenoca	VATS	adeno	7	5	4	0	210	160	0	0	no	no	no	no	no	no
315	no	0	N	854	854	65	M	5	0	no	HTN	RSR	RSR	notb	no	no	no	no	never	0	no	normal	no	no	no	no	hxofca	no	adj	simple	2	Lt	adenoca	VATS	adeno	5	3	2	0	150	84	89	89	no	no	yes	no	no	no
316	no	0	N	1668	1668	59	F	4	0	no	normal	RSR	RSR	notb	no	no	no	no			no	normal	no	no	no	no	hxofca	no	adj	simple	2	Lt	adenoca	VATS	adeno	7	6	1	0	140	100	95	95	no	no	yes	expr	no	no
317	no	0	N	1124	1124	58	M	2	0	no	normal	RSR	RSR	notb	no	no	no	no	never	0	no	normal	no	no	no	no	no	neo	adj	simple	2	Lt	adenoca	VATS	adeno	7	4	2	0	235	215	95	95	no	no	yes	no	no	no
318	no	0	N	349	349	57	M	2	0	no	normal	RSR	RSR	notb	no	no	no	no	never	0	no	normal	no	no	no	no	no	no	adj	simple	3	Lt	adenoca	VATS	adeno	5	3	2	0	170	150	32	32	no	no	yes	no	no	no
319	no	0	N	262	262	59	M	3	0	no	normal	RSR	RSR	notb	no	no	COPD	no	never	0	no	normal	no	no	no	no	no	no	adj	simple	3	Lt	adenoca	VATS	adeno	6	4	3	0	200	145	30	30	no	no	yes	no	no	no
320	no	0	N	402	402	56	F	2	0	no	normal	RSR	RSR	notb	dyslipid	no	no	no	ex	30	no	normal	no	no	no	no	no	no	adj	simple	3	Lt	adenoca	VATS	adeno	16	5	4	0	210	160	0	0	no	no	no	no	no	no
321	no	0	N	2015	2015	55	F	2	0	no	HTN	RSR	RSR	notb	no	no	no	no	current	30	no	normal	no	no	no	no	no	no	adj	simple	3	Lt	adenoca	VATS	adeno	22	6	1	0	175	130	117	0	no	no	yes	no	no	no
322	no	0	N	2236	2236	69	F	3	0	no	normal	RSR	RSR	notb	dyslipid	no	no	no	never	0	no	normal	no	no	no	no	no	neo	adj	simple	4	Lt	adenoca	thoracotomy	adeno	11	9	6	0	340	276	0	0	no	no	no	no	no	no
323	no	0	N	1397	1397	63	M	3	0	no	HTN	RSR	RSR	notb	no	no	no	no	current	0	no	normal	no	no	no	no	no	neo	adj	simple	3	Lt	adenoca	thoracotomy	adeno	11	8	3	0	250	195	104	104	no	no	yes	no	no	no
324	no	0	N	724	724	60	F	4	0	no	normal	RSR	RSR	notb	no	no	no	no	ex	20	no	CKD	no	no	no	no	no	no	no	complex	1	Lt	adenoca	VATS	adeno	5	2	1	0	140	80	0	0	no	no	no	no	no	no
325	no	0	N	1774	1774	63	M	5	0	no	HTN	RSR	RSR	notb	no	no	no	no			no	normal	no	no	no	no	hxofca	no	adj	simple	1	Rt	sqcc	VATS	others	5	4	3	0	155	114	0	0	no	no	no	no	no	no
326	no	0	N	525	525	72	F	4	0	no	normal	RSR	RSR	notb	no	no	no	no	ex	36	no	normal	no	no	no	no	no	neo	adj	simple	1	Rt	sqcc	VATS	others	11	7	6	0	230	190	0	0	no	no	no	no	no	no
327	no	0	N	1038	1038	74	F	6	0	DM	normal	RSR	RSR	notb	no	no	COPD	no	ex	20	drink	normal	no	no	no	no	no	no	adj	simple	3	Rt	sqcc	VATS	others	10	6	4	0	235	195	134	0	no	no	yes	no	no	no
328	no	0	N	1681	1681	75	F	10	0	DM	HTN	RSR	RSR	notb	dyslipid	ILD	no	no			no	CKD	no	no	IHD	no	hxofca	no	no	simple	1	Lt	sqcc	VATS	others	9	7	5	0	275	225	120	120	no	no	yes	no	no	no
329	no	0	N	1111	1111	70	F	5	0	DM	HTN	RSR	RSR	notb	no	ILD	COPD	no	ex	30	no	normal	no	no	no	no	no	no	no	simple	2	Lt	sqcc	thoracotomy	others	34	26	5	0	290	230	0	9	Cx	no	yes	expr	comd	no
330	no	0	N	234	234	65	M	3	0	no	normal	RSR	RSR	notb	dyslipid	no	no	no	never	0	no	normal	no	no	no	no	no	no	adj	simple	1	Lt	sqcc	VATS	others	15	6	2	0	185	140	0	0	no	no	no	no	no	no
331	no	0	N	394	394	54	F	2	0	no	normal	RSR	RSR	notb	no	no	no	no	ex	30	drink	normal	no	no	no	no	hxofca	no	no	simple	1	Lt	sqcc	VATS	others	7	4	3	0	255	198	0	0	no	no	no	no	no	no
332	no	0	N	443	443	70	F	6	0	no	HTN	RSR	RSR	hxTb	no	no	COPD	no	ex		no	normal	no	no	no	no	hxofca	no	no	simple	1	Lt	sqcc	thoracotomy	others	12	5	3	0	145	90	0	0	no	no	no	no	no	no
333	no	0	N	926	926	71	F	4	0	no	normal	RSR	RSR	notb	no	no	no	pneumoco	ex	40	no	normal	no	no	no	no	no	no	adj	simple	2	Lt	sqcc	thoracotomy	others	9	7	6	0	360	308	0	0	no	no	no	no	no	coag
334	no	0	N	1201	1201	65	F	7	0	no	normal	RSR	RSR	notb	no	no	COPD	no	never	0	no	normal	no	PVD	IHD	no	hxofca	no	adj	simple	2	Lt	sqcc	thoracotomy	others	8	7	6	1	295	240	0	0	no	no	no	no	no	no
335	no	0	N	438	438	81	M	6	0	no	normal	RSR	RSR	notb	no	no	no	no	never	0	no	normal	no	no	no	no	hxofca	no	no	simple	1	Lt	sqcc	VATS	others	9	6	5	1	375	325	0	0	no	no	no	no	no	no
336	no	0	N	241	241	77	F	4	0	no	HTN	APC	RSR	hxTb	no	no	no	no	ex	30	no	normal	no	no	no	no	no	no	no	simple	1	Lt	sqcc	thoracotomy	others	14	9	3	0	228	180	0	0	no	no	no	no	no	no
337	no	0	N	2304	2304	81	F	5	0	no	HTN	RSR	RSR	notb	no	no	COPD	no	current	25	no	normal	no	no	no	no	no	no	no	simple	1	Rt	sqcc	thoracotomy	others	14	13	7	0	198	166	0	0	no	no	no	no	no	no
338	no	0	N	696	696	85	M	5	1	no	HTN	RSR	RSR	notb	no	no	no	no	never	0	no	normal	no	no	no	no	no	no	no	simple	1	Rt	sqcc	VATS	others	10	4	3	0	215	155	88	88	no	no	yes	no	no	no
339	no	0	N	1904	1904	62	F	4	0	no	normal	RSR	RSR	hxTb	no	no	COPD	no	ex	40	no	normal	no	no	no	no	no	no	no	simple	1	Rt	sqcc	VATS	others	15	10	9	0	255	215	12	12	no	no	yes	no	no	no
340	no	0	N	938	938	44	F	1	0	no	normal	RSR	RSR	notb	no	no	no	no	current	30	drink	normal	no	no	no	no	no	no	no	simple	1	Rt	sqcc	VATS	others	9	5	3	0	240	205	0	0	no	no	no	no	no	no
341	no	0	N	835	835	76	F	6	1	DM	normal	RSR	RSR	notb	dyslipid	no	no	no	ex	35	drink	normal	no	no	IHD	no	no	no	no	simple	1	Rt	sqcc	VATS	others	9	7	6	0	245	188	90	90	no	no	yes	no	no	no
342	no	0	N	266	266	57	F	2	0	no	HTN	RSR	RSR	notb	dyslipid	no	no	no	ex	45	no	normal	no	no	no	no	no	no	adj	simple	2	Rt	sqcc	VATS	others	13	5	3	0	195	150	30	30	no	no	yes	no	no	no
343	no	0	N	389	389	50	F	1	0	no	HTN	RSR	RSR	notb	no	no	no	no	current	20	drink	normal	no	no	no	no	no	neo	adj	simple	1	Rt	sqcc	VATS	others	9	4	3	0	185	150	0	0	no	no	no	no	no	no
344	no	0	N	704	704	62	F	4	0	DM	HTN	RSR	RSR	notb	dyslipid	ILD	no	no	current	40	drink	normal	no	no	IHD	no	no	no	adj	simple	3	Rt	sqcc	VATS	others	18	5	3	0	240	205	90	0	no	no	yes	no	no	no
345	no	0	N	816	816	68	F	4	0	DM	HTN	RSR	RSR	notb	dyslipid	no	no	no	ex	3	drink	normal	no	no	no	no	no	no	no	simple	1	Rt	sqcc	thoracotomy	others	19	11	10	0	290	245	120	0	no	no	yes	no	no	coag
346	no	0	N	282	282	68	F	4	0	no	HTN	RSR	RSR	notb	no	no	COPD	no	ex	50	no	normal	no	no	no	no	no	neo	adj	simple	3	Rt	sqcc	thoracotomy	others	8	7	5	0	300	255	0	0	no	no	no	no	no	no
347	no	0	N	1682	1682	72	F	4	1	no	normal	RSR	RSR	notb	no	no	no	no	ex	30	no	normal	no	no	no	no	no	no	no	simple	1	Rt	sqcc	thoracotomy	others	15	10	6	0	285	230	3	3	Cx	no	yes	expr	comd	no
348	no	0	N	939	939	77	F	5	0	no	HTN	VPC, RSR	RSR	notb	dyslipid	no	COPD	no	ex	50	drink	normal	no	no	no	no	no	neo	adj	complex	2	Rt	sqcc	VATS	others	9	6	4	0	335	290	0	0	no	no	no	no	no	no
349	no	0	N	899	899	64	M	6	0	no	normal	RSR	RSR	notb	no	no	COPD	no	never	0	no	normal	no	no	no	no	no	no	adj	complex	1	Rt	sqcc	VATS	others	18	6	5	0	265	205	0	0	no	no	no	no	no	no
350	no	0	N	1726	1726	68	F	3	1	no	normal	RSR	RSR	notb	no	no	no	no	ex	30	no	normal	no	no	no	no	no	neo	adj	complex	1	Rt	sqcc	thoracotomy	others	12	8	3	0	325	275	0	0	Cx	no	no	no	no	no
351	no	0	N	1007	1007	66	F	9	0	DM	HTN	RSR	RSR	notb	dyslipid	no	no	no	ex	20	no	CKD	no	no	no	no	no	neo	adj	complex	3	Rt	sqcc	thoracotomy	others	16	11	6	0	265	220	0	0	Cx	no	no	no	no	no
352	no	0	N	1037	1037	55	F	5	0	no	normal	RSR	RSR	notb	no	no	no	no	ex	25	no	normal	no	PVD	no	no	hxofca	neo	adj	complex	3	Rt	sqcc	thoracotomy	others	10	8	7	0	265	215	0	0	no	no	no	no	no	no
353	no	0	N	1808	1808	63	F	3	0	no	normal	RSR	RSR	notb	no	no	no	no	ex	46	no	normal	no	no	no	no	no	no	no	simple	1	Rt	sqcc	VATS	others	5	3	2	0	250	200	0	0	no	no	no	no	no	no
354	no	0	N	178	178	63	F	3	0	no	HTN	RSR	RSR	notb	no	no	no	no	ex	40	drink	normal	no	no	no	no	no	no	no	simple	1	Rt	sqcc	VATS	others	5	3	3	0	200	155	31	31	no	no	yes	no	no	no
355	no	0	N	1421	1421	68	F	5	0	no	HTN	RSR	RSR	notb	dyslipid	no	no	no	ex		no	normal	no	no	no	no	hxofca	no	no	simple	1	Rt	sqcc	VATS	others	5	3	2	0	230	110	62	62	no	no	yes	no	no	no
356	no	0	N	1986	1986	50	F	3	0	no	normal	RSR	RSR	notb	no	ILD	no	no	ex	30	no	normal	no	no	no	no	hxofca	no	no	simple	1	Rt	sqcc	VATS	others	4	2	1	0	180	135	0	0	no	no	no	no	no	no
357	no	0	N	1471	1471	56	F	3	0	DM	HTN	RSR	RSR	notb	dyslipid	no	no	no	ex	80	no	normal	no	no	no	no	no	neo	adj	simple	1	Rt	sqcc	thoracotomy	others	12	11	9	0	280	235	0	0	no	no	no	no	no	coag
358	no	0	N	1627	1627	58	F	2	0	no	HTN	RSR	RSR	notb	no	no	no	no	current	30	drink	normal	no	no	no	no	no	no	no	complex	1	Rt	sqcc	VATS	others	8	7	6	0	210	165	103	103	no	no	yes	expr	no	no
359	no	0	N	145	145	66	F	3	1	no	normal	RSR	RSR	notb	no	no	no	no	ex	15	no	normal	no	no	no	no	no	neo	adj	complex	2	Rt	sqcc	VATS	others	12	10	5	0	315	270	29	29	no	no	yes	no	no	no
360	no	0	N	1732	1732	58	F	5	0	no	normal	RSR	RSR	notb	no	no	no	no	ex	30	drink	normal	no	no	no	no	no	neo	adj	complex	3	Rt	sqcc	thoracotomy	others	10	6	3	0	260	210	0	0	no	no	no	no	no	no
361	no	0	N	316	316	72	F	5	1	DM	HTN	RSR	RSR	hxTb	dyslipid	no	no	no	ex	40	no	normal	no	no	no	no	no	neo	adj	simple	1	Rt	sqcc	VATS	others	12	9	7	0	207	185	30	0	no	no	yes	no	no	no
362	no	0	N	1283	1283	75	F	6	0	DM	HTN	RSR	RSR	notb	no	ILD	COPD	no	never	0	no	normal	no	no	no	no	no	no	no	simple	1	Rt	sqcc	VATS	others	12	5	4	0	215	160	95	95	no	no	yes	no	no	no
363	no	0	N	746	746	71	F	6	0	DM	HTN	Afib	RSR	hxTb	no	no	COPD	no	current	60	no	normal	no	no	no	no	no	no	no	simple	1	Rt	sqcc	VATS	others	14	9	8	0	225	170	91	91	no	no	yes	no	no	no
364	no	0	N	970	970	71	F	5	0	no	HTN	RSR	RSR	hxTb	no	ILD	COPD	no	current	30	no	normal	no	no	no	no	no	no	no	simple	1	Rt	sqcc	VATS	others	15	13	12	0	230	170	100	100	no	no	yes	expr	no	no
365	no	0	N	1267	1267	63	F	4	0	no	normal	RSR	RSR	notb	no	no	COPD	no	ex	50	drink	normal	no	no	no	no	no	no	no	simple	1	Rt	sqcc	VATS	others	8	6	3	0	225	179	95	95	no	no	yes	no	no	no
366	no	0	N	1691	1691	59	F	5	0	DM	normal	RSR	RSR	notb	dyslipid	no	COPD	no	ex	60	no	normal	no	no	IHD	no	no	no	no	simple	1	Rt	sqcc	VATS	others	8	7	5	0	250	185	120	120	no	no	yes	no	no	coag
367	no	0	N	178	178	76	F	4	0	no	HTN	RSR	RSR	notb	no	no	no	no	never	0	no	normal	no	no	no	no	no	no	adj	simple	3	Rt	sqcc	VATS	others	12	7	3	0	165	125	0	0	no	no	no	no	no	no
368	no	0	N	1596	1596	70	M	10	0	DM	normal	RSR	RSR	notb	no	no	no	no	never	0	no	normal	no	no	no	no	hxofca	no	adj	simple	2	Rt	sqcc	VATS	others	12	7	6	0	265	205	0	0	no	no	no	no	no	no
369	no	0	N	1785	1785	72	F	8	0	DM	HTN	RSR	RSR	notb	no	no	COPD	no	ex	75	no	normal	no	no	no	no	hxofca	no	adj	simple	3	Rt	sqcc	VATS	others	7	2	1	0	200	155	120	145	no	no	yes	expr	no	coag
370	no	0	N	491	491	64	F	3	0	no	normal	RSR	RSR	hxTb	no	no	no	no	never	0	no	normal	no	no	no	no	no	neo	adj	simple	1	Rt	sqcc	VATS	others	9	4	3	0	215	190	3	0	no	no	yes	no	no	no
371	no	0	N	978	978	68	F	5	0	DM	HTN	RSR	RSR	notb	dyslipid	no	no	no	ex	40	no	normal	no	no	no	no	no	neo	adj	simple	3	Rt	sqcc	VATS	others	5	3	2	0	220	170	92	92	no	no	yes	no	no	no
372	no	0	N	2073	2073	62	F	5	0	no	normal	RSR	RSR	notb	no	no	no	no	current	40	no	normal	no	no	no	no	hxofca	no	no	simple	2	Rt	sqcc	thoracotomy	others	14	8	6	0	180	145	0	0	no	no	no	no	no	no
373	no	0	N	223	223	73	F	6	1	no	normal	RSR	RSR	notb	no	no	no	no	current	50	no	normal	no	no	no	no	hxofca	neo	no	simple	2	Rt	sqcc	thoracotomy	others	20	17	7	0	585	545	0	0	no	no	no	no	no	no
374	no	0	N	738	738	68	F	4	0	no	HTN	RSR	RSR	notb	no	no	no	no	ex	30	drink	normal	CVA	no	no	no	no	no	adj	complex	3	Rt	sqcc	thoracotomy	others	18	15	12	0	233	199	0	90	no	no	yes	no	no	no
375	no	0	N	667	667	63	F	3	0	DM	HTN	RSR	RSR	notb	no	no	no	no	ex	22.5	no	normal	no	no	no	no	no	no	no	simple	1	Lt	sqcc	VATS	others	8	6	5	0	190	125	120	90	no	no	yes	no	no	no
376	no	0	N	1785	1785	67	F	3	0	no	normal	RSR	RSR	notb	no	ILD	no	no	ex	30	no	normal	no	no	no	no	no	no	no	simple	1	Lt	sqcc	VATS	others	15	12	5	2	210	120	0	0	Cx	no	no	expr	no	coag
377	no	0	N	1460	1460	84	F	4	0	no	normal	RSR	RSR	notb	no	no	no	no	ex	58	drink	normal	no	no	no	no	no	no	no	simple	2	Lt	sqcc	VATS	others	6	6	5	0	205	145	10	10	no	no	yes	expr	no	no
378	no	0	N	204	204	69	F	3	0	no	normal	RSR	RSR	notb	no	no	no	no	ex	45	no	normal	no	no	no	no	no	no	adj	simple	1	Lt	sqcc	VATS	others	15	9	8	0	170	125	0	0	Cx	no	no	no	no	no
379	no	0	N	281	281	52	F	2	0	no	normal	RSR	RSR	notb	no	no	no	no	current	15	drink	normal	no	no	no	no	no	no	adj	simple	2	Lt	sqcc	VATS	others	6	4	3	0	190	145	0	0	no	no	no	no	no	no
380	no	0	N	1219	1219	55	F	2	0	no	normal	RSR	RSR	notb	no	no	no	no	never	0	no	normal	no	no	no	no	no	neo	adj	simple	1	Lt	sqcc	VATS	others	6	5	4	0	350	300	2	2	no	no	yes	no	no	coag
381	no	0	N	442	442	68	F	3	0	no	normal	RSR	RSR	notb	no	no	no	no	ex	30	no	normal	no	no	no	no	no	neo	adj	simple	2	Lt	sqcc	VATS	others	18	6	5	0	170	130	0	0	no	no	no	no	no	no
382	no	0	N	668	668	68	F	3	0	no	normal	RSR	RSR	hxTb	no	no	no	no	ex	50	no	normal	no	no	no	no	no	neo	adj	simple	2	Lt	sqcc	VATS	others	7	6	5	0	385	340	0	10	Cx	no	yes	no	no	no
383	no	0	N	1153	1153	56	F	2	0	no	normal	RSR	RSR	notb	no	no	no	no	ex	10	drink	normal	no	no	no	no	no	neo	adj	simple	3	Lt	sqcc	VATS	others	6	4	3	0	240	175	91	91	no	no	yes	expr	no	no
384	no	0	N	351	351	63	F	3	1	no	normal	RSR	RSR	notb	no	no	no	no	ex	33	no	normal	no	no	no	no	no	neo	adj	simple	2	Lt	sqcc	thoracotomy	others	17	15	7	5	350	284	39	24	Cx	no	yes	no	no	no
385	no	0	N	669	669	69	F	4	0	DM	normal	RSR	RSR	notb	no	no	no	no	ex	40	no	normal	no	no	no	no	no	no	no	simple	1	Lt	sqcc	thoracotomy	others	7	3	2	0	175	110	92	92	no	no	yes	no	no	no
386	no	0	N	1738	1738	43	F	2	0	no	normal	RSR	RSR	notb	no	no	no	no	current	22	no	normal	no	no	no	no	no	no	adj	simple	3	Lt	sqcc	thoracotomy	others	12	8	4	0	265	235	0	0	no	no	no	no	no	coag
387	no	0	N	1151	1151	53	F	3	0	no	HTN	RSR	RSR	hxTb	no	no	COPD	pneumoco	never	0	no	normal	no	no	no	no	no	neo	adj	complex	2	Lt	sqcc	thoracotomy	others	1	7	7	0	293	230	0	0	no	no	no	no	no	no
388	no	0	N	1774	1774	74	F	4	0	no	HTN	RSR	RSR	notb	no	no	no	no	ex		drink	normal	no	no	no	no	no	no	no	simple	2	Lt	sqcc	VATS	others	6	4	3	0	235	215	0	0	no	no	no	no	no	no
389	no	0	N	1619	1619	47	F	3	0	no	HTN	RSR	RSR	notb	no	no	no	no				normal	no	no	no	no	hxofca	no	no	simple	1	Lt	sqcc	VATS	others	5	3	5	0	325	241	98	98	no	no	yes	expr	no	no
390	no	0	N	1714	1714	50	F	1	0	no	HTN	RSR	RSR	notb	no	no	no	no	ex	50	drink	normal	no	no	no	no	no	no	adj	simple	1	Lt	sqcc	VATS	others	17	7	7	0	325	260	0	0	no	no	no	no	no	no
391	no	0	N	626	626	74	F	4	0	no	normal	RSR	RSR	notb	no	no	no	no	current	40	drink	normal	no	no	no	no	no	no	adj	simple	2	Lt	sqcc	VATS	others	5	3	2	0	235	195	134	134	no	no	yes	no	no	no
392	no	0	N	1081	1081	72	M	6	0	no	normal	RSR	RSR	notb	no	no	no	no	current	50	drink	normal	no	no	no	no	hxofca	no	adj	simple	3	Lt	sqcc	VATS	others	7	4	3	0	250	194	196	196	no	no	yes	expr	no	no
393	no	0	N	495	495	68	F	3	0	no	normal	RSR	RSR	notb	no	no	no	no	current	50	no	normal	no	no	no	no	no	neo	adj	simple	1	Lt	sqcc	VATS	others	8	5	2	0	200	160	4	0	no	no	yes	no	no	no
394	no	0	N	1312	1312	57	F	2	0	no	normal	RSR	RSR	notb	no	no	no	no	ex	30	drink	normal	no	no	no	no	no	neo	adj	simple	2	Lt	sqcc	thoracotomy	others	6	4	3	0	240	180	164	164	no	no	yes	expr	no	no
395	no	0	N	1596	1596	63	F	5	0	no	HTN	RSR	RSR	notb	no	no	no	no	ex	90	no	normal	CVA	no	no	no	no	no	adj	simple	3	Lt	sqcc	thoracotomy	others	9	7	0	0	340	285	0	0	no	no	no	expr	no	no
396	no	0	N	301	301	69	F	4	0	DM	HTN	RSR	RSR	notb	dyslipid	no	no	no	current	20	drink	normal	no	no	IHD	no	no	neo	adj	simple	1	Lt	sqcc	thoracotomy	others	7	5	4	0	260	202	229	229	no	no	yes	no	no	no
397	no	0	N	262	262	58	F	3	0	DM	normal	RSR	RSR	notb	no	no	no	no	current	30	drink	normal	no	no	no	no	no	neo	adj	complex	1	Lt	sqcc	thoracotomy	others	9	6	3	0	240	205	0	0	no	no	no	no	no	no
398	no	0	N	397	397	71	F	5	0	DM	normal	RSR	RSR	hxTb	no	no	no	no	ex	30	no	normal	no	no	no	no	no	no	no	simple	1	Rt	others	VATS	others	7	5	4	0	225	177	2	2	no	no	yes	no	no	no
399	no	0	N	737	737	63	M	3	0	no	normal	RSR	RSR	notb	no	no	no	no	never	0	no	normal	no	no	no	no	no	no	adj	simple	1	Rt	others	VATS	others	11	4	2	0	210	165	0	0	no	no	no	no	no	no
400	no	0	N	515	515	54	F	2	0	no	normal	RSR	RSR	notb	no	no	no	no	current	30	drink	normal	no	no	no	no	no	no	adj	simple	2	Lt	others	VATS	others	8	5	4	0	235	185	190	190	no	no	yes	no	no	no
401	no	0	N	1398	1398	68	F	6	0	DM	normal	RSR	RSR	notb	no	no	COPD	no	ex	45	drink	normal	no	no	no	no	no	no	no	simple	1	Lt	others	VATS	others	5	4	3	0	185	125	93	93	no	no	yes	no	no	no
402	no	0	N	339	339	57	F	3	0	no	normal	RSR	RSR	notb	no	no	COPD	no	never	0	no	normal	no	no	no	no	no	no	adj	simple	4	Rt	others	VATS	others	14	4	3	0	130	105	0	0	no	no	no	no	no	no
403	no	0	N	1689	1689	43	M	1	0	no	HTN	RSR	RSR	hxTb	no	no	no	no	ex	30	no	normal	no	no	no	no	no	no	no	simple	1	Rt	others	VATS	others	4	3	8	0	285	236	94	94	no	no	yes	expr	no	no
404	no	0	N	837	837	72	F	4	1	no	normal	RSR	RSR	hxTb	no	no	no	no	ex	40	drink	normal	no	no	no	no	no	no	no	simple	1	Lt	others	VATS	others	16	13	10	0	140	88	10	0	no	no	yes	no	no	no
405	no	0	N	1567	1567	57	F	3	0	DM	normal	RSR	RSR	hxTb	no	no	no	no	current	35	drink	normal	no	no	no	no	no	no	no	simple	1	Rt	others	VATS	others	3	2	11	0	235	185	0	0	no	no	no	no	no	no
406	no	0	N	537	537	73	F	4	0	no	HTN	RSR	RSR	notb	dyslipid	no	no	no	ex	75	no	normal	no	no	no	no	no	neo	adj	simple	1	Lt	others	VATS	others	9	6	5	0	170	145	30	0	no	no	yes	no	no	no
407	no	0	N	1553	1553	57	F	2	0	no	normal	RSR	RSR	notb	no	no	no	pneumoco	current	50	no	normal	no	no	no	no	hxofca	no	no	simple	1	Rt	others	thoracotomy	others	6	5	5	0	240	210	94	94	no	no	yes	expr	no	no
408	no	0	N	946	946	31	F	0	0	no	normal	RSR	RSR	notb	no	no	no	no	never	0	no	normal	no	no	no	no	no	no	no	simple	1	Rt	others	VATS	others	5	3	2	0	160	117	88	88	no	no	yes	no	no	coag
409	no	0	N	305	305	59	F	2	0	no	normal	RSR	RSR	hxTb	no	ILD	no	no	current	60	drink	normal	no	no	no	no	no	no	no	simple	1	Rt	others	VATS	others	8	6	5	0	210	170	0	30	no	no	yes	no	no	no
410	no	0	N	728	728	65	F	3	0	no	HTN	RSR	RSR	notb	dyslipid	no	no	no	current	25	drink	normal	no	no	no	no	hxofca	no	no	complex	1	Rt	others	VATS	others	20	10	3	0	245	205	510	0	no	no	yes	no	no	no
411	no	0	N	1257	1257	30	F	0	0	no	normal	RSR	RSR	notb	no	no	no	no	never	0	drink	normal	no	no	no	no	no	no	no	simple	1	Rt	others	VATS	others	4	2	1	0	175	112	92	92	no	no	yes	expr	no	no
412	no	0	N	1472	1472	75	F	5	0	no	normal	RSR	RSR	notb	no	no	COPD	no	ex	0.3	drink	normal	no	no	no	no	no	no	no	simple	1	Rt	others	VATS	others	8	6	4	0	215	169	64	64	no	no	yes	no	no	coag
413	no	0	N	897	897	74	F	8	0	DM	HTN	RSR	RSR	notb	no	no	COPD	no	ex	75	no	normal	no	no	no	no	hxofca	no	adj	simple	2	Lt	others	VATS	others	5	3	2	0	175	125	0	0	no	no	no	no	no	no
414	no	0	N	973	973	61	F	4	0	no	normal	RSR	RSR	hxTb	no	no	COPD	no	ex	40	drink	normal	no	no	no	no	no	no	adj	simple	2	Lt	others	VATS	others	2	1	9	0	300	260	0	0	no	no	no	expr	no	no
415	no	0	N	1643	1643	60	F	2	0	no	normal	RSR	RSR	notb	dyslipid	no	no	no	ex	30		normal	no	no	no	no	no	no	adj	simple	2	Lt	others	VATS	others	8	7	3	0	260	225	31	31	no	no	yes	expr	no	no
416	no	0	N	1767	1767	64	F	4	0	no	normal	RSR	RSR	notb	no	no	no	no	ex	30	no	normal	no	no	no	no	no	no	no	simple	2	Lt	others	VATS	others	5	4	3	0	195	145	35	35	no	no	yes	expr	no	no
417	no	0	N	1084	1084	58	M	2	0	no	normal	RSR	RSR	notb	no	no	no	no	current		no	normal	no	no	no	no	no	no	no	simple	1	Lt	others	VATS	others	9	8	2	0	260	200	89	89	Cx	no	yes	expr	no	no
418	no	0	N	834	834	72	F	4	1	no	normal	RSR	RSR	hxTb	no	no	no	no	ex	40	drink	normal	no	no	no	no	no	no	no	complex	1	Lt	others	VATS	others	16	10	10	0	170	144	10	0	no	no	yes	no	no	no
419	no	0	N	873	873	72	F	8	0	no	normal	RSR	RSR	notb	no	no	no	no	ex	80	no	normal	no	PVD	no	no	no	no	adj	simple	1	Lt	others	VATS	others	13	6	5	0	125	90	0	0	no	no	no	no	no	no
420	no	0	N	1056	1056	77	F	5	0	no	HTN	RSR	RSR	notb	no	no	COPD	no	current	50	drink	normal	no	no	IHD	no	no	no	adj	simple	1	Rt	others	VATS	others	18	15	15	0	200	140	322	101	no	no	yes	expr	no	no
421	no	0	N	1774	1774	66	F	5	0	no	normal	RSR	RSR	notb	no	no	no	no	ex	40	no	normal	no	no	no	no	hxofca	no	adj	simple	1	Rt	others	thoracotomy	others	14	7	6	0	215	170	0	0	no	no	no	no	no	no
422	thrombus	1	A	372	372	63	M	3	1	no	normal	RSR	RSR	notb	no	no	no	no	never	0	no	normal	no	no	no	no	no	no	adj	complex	2	Rt	others	VATS	others	10	8	7	0	265	200	47	47	no	no	yes	no	no	no
423	no	0	N	1199	1199	60	F	3	0	no	normal	RSR	RSR	notb	no	no	no	no	never	0	no	normal	no	no	no	no	no	no	adj	simple	1	Rt	others	VATS	others	12	10	9	0	315	263	0	0	no	no	no	no	no	no
424	no	0	N	339	339	71	F	5	0	DM	normal	RSR	RSR	notb	no	no	no	no	current	20	drink	normal	no	no	no	no	no	no	adj	simple	1	Lt	others	VATS	others	5	3	2	0	200	150	33	33	no	no	yes	no	no	no
425	no	0	N	1576	1576	70	F	7	0	no	normal	RSR	RSR	notb	dyslipid	no	COPD	no			drink	normal	no	no	no	no	no	no	adj	simple	3	Rt	others	VATS	others	14	8	6	0	275	237	485	0	no	no	yes	no	no	no
426	no	0	N	379	379	83	M	7	0	DM	HTN	Afib	Af	notb	no	no	no	no	never	0	no	normal	no	no	no	no	hxofca	no	no	simple	2	Lt	adenoca	VATS	adeno	10	4	3	0	230	170	26	26	no	no	yes	no	no	no
427	no	0	N	415	415	69	F	5	0	no	HTN	Afib	Af	notb	dyslipid	no	COPD	no	never	0	no	normal	no	no	IHD	no	no	no	adj	simple	1	Rt	sqcc	VATS	others	29	5	2	0	75	45	243	243	no	no	yes	no	no	no
428	no	0	N	1118	1118	72	F	4	0	no	HTN	Afib	Af	notb	dyslipid	no	no	no	ex	50	drink	normal	no	no	IHD	no	no	no	no	simple	1	Lt	sqcc	VATS	others	10	7	4	1	255	195	120	120	no	no	yes	no	no	no
429	thrombus	1	A	967	967	59	F	2	0	no	normal	RSR	RSR	notb	no	no	no	no	ex	20	drink	normal	no	no	no	no	no	no	no	complex	1	Lt	sqcc	thoracotomy	others	50	49	58	0	305	251	0	0	Cx	no	no	no	no	coag
430	no	0	N	1312	1312	65	F	6	0	DM	HTN	RSR	RSR	notb	dyslipid	no	no	no			no	normal	no	no	no	no	hxofca	no	no	simple	1	Rt	adenoca	VATS	adeno	24	23	21	0	195	142	0	0	Cx	no	no	no	no	coag
431	no	0	N	514	514	73	F	5	0	DM	normal	RSR	RSR	hxTb	no	no	no	no	ex	60	no	normal	no	no	no	no	no	no	adj	simple	3	Rt	adenoca	VATS	adeno	8	6	14	0	205	130	0	0	Cx	no	no	no	no	no
432	no	0	N	185	185	65	F	3	0	no	normal	RSR	RSR	hxTb	no	no	no	no	never	0	no	normal	no	no	no	no	no	no	no	simple	1	Rt	adenoca	VATS	adeno	19	17	17	0	205	145	17	17	Cx	no	yes	no	no	no
433	no	0	N	593	593	74	M	6	0	no	normal	RSR	RSR	notb	no	no	no	no	never	0	no	normal	no	no	no	no	hxofca	no	no	simple	1	Rt	adenoca	VATS	adeno	12	10	9	0	215	157	30	30	Cx	no	yes	no	no	no
434	no	0	N	191	191	63	F	3	0	no	HTN	RSR	RSR	notb	dyslipid	no	no	no	never	0	drink	normal	no	no	IHD	no	no	no	no	simple	1	Lt	adenoca	VATS	adeno	15	11	10	0	135	115	169	180	Cx	no	yes	no	no	no
435	no	0	N	616	616	68	F	5	0	no	normal	RSR	RSR	notb	no	no	no	no	ex		drink	normal	no	no	IHD	no	hxofca	no	no	simple	1	Lt	adenoca	VATS	adeno	19	17	16	0	175	130	0	0	Cx	readm	no	no	no	no
436	no	0	N	716	716	79	F	4	0	no	HTN	RSR	RSR	notb	no	no	no	no	ex	30	no	normal	no	no	no	no	no	no	no	simple	2	Rt	adenoca	VATS	adeno	9	7	8	0	240	170	112	112	Cx	readm	yes	no	no	no
437	no	0	N	185	185	61	F	4	0	no	normal	junctional	RSR	notb	no	no	COPD	no	current	80	drink	normal	no	no	no	no	no	no	no	simple	1	Rt	adenoca	VATS	adeno	11	9	8	0	130	90	31	31	Cx	no	yes	no	no	no
438	no	0	N	213	213	80	F	4	0	no	HTN	RSR	RSR	notb	dyslipid	no	no	no	ex	20	drink	normal	no	no	no	no	no	no	no	complex	1	Rt	adenoca	VATS	adeno	19	17	6	0	225	168	31	31	Cx	no	yes	no	no	no
439	no	0	N	288	288	70	M	4	0	DM	normal	RSR	RSR	notb	dyslipid	no	no	no	never	0	no	normal	no	no	no	no	no	no	no	simple	1	Rt	adenoca	VATS	adeno	13	8	6	0	200	165	0	0	Cx	no	no	no	no	no
440	no	0	N	1175	1175	82	F	12	0	DM	normal	RSR	RSR	notb	dyslipid	no	COPD	no	ex		no	CKD	CVA	no	IHD	no	hxofca	no	no	simple	1	Lt	adenoca	VATS	adeno	13	12	9	0	250	205	120	120	Cx	no	yes	no	no	no
441	no	0	N	1359	1359	76	F	10	1	DM	HTN	RSR	RSR	notb	dyslipid	no	no	no	never	0	no	CKD	no	no	IHD	no	hxofca	no	no	complex	1	Lt	sqcc	VATS	others	16	13	5	0	505	420	129	129	Cx	no	yes	no	no	no
442	no	0	N	1405	1405	69	F	5	0	no	HTN	RSR	RSR	hxTb	dyslipid	no	no	no	ex	60	no	normal	CVA	PVD	IHD	no	no	neo	adj	simple	1	Rt	sqcc	thoracotomy	others	8	7	5	0	430	365	120	120	Cx	no	yes	no	no	coag
443	thrombus	1	A	459	459	73	F	4	0	no	HTN	RSR	RSR	hxTb	no	ILD	no	no	current	10	no	normal	no	no	no	no	no	neo	adj	complex	3	Rt	sqcc	thoracotomy	others	11	7	4	0	315	255	95	95	Cx	no	yes	no	no	no
444	no	0	N	264	264	79	F	8	0	DM	HTN	Afib	RSR	notb	no	no	no	no	ex	40	no	normal	CVA	no	no	no	hxofca	neo	adj	complex	1	Lt	sqcc	thoracotomy	others	12	9	8	0	365	315	15	15	Cx	no	yes	no	no	no
445	no	0	N	1057	1057	77	F	5	1	no	normal	RSR	RSR	notb	no	no	COPD	no	current	30	drink	normal	no	no	no	no	no	no	no	simple	1	Lt	adenoca	thoracotomy	adeno	12	8	5	0	280	230	0	0	Cx	no	no	no	no	coag
446	no	0	N	505	505	66	F	4	0	no	normal	RSR	RSR	notb	no	no	no	no	ex	20	drink	normal	no	PVD	no	no	no	neo	adj	complex	2	Lt	sqcc	thoracotomy	others	12	9	3	0	330	290	0	0	Cx	no	no	no	no	no
447	no	0	N	2278	2278	70	F	6	0	DM	HTN	Afib	Af	notb	no	no	COPD	no	ex	50	no	normal	CVA	no	IHD	no	no	no	no	simple	1	Lt	sqcc	thoracotomy	others	11	8	5	0	155	140	130	0	Cx	no	yes	no	no	no
448	no	0	N	596	596	63	M	5	0	no	normal	RSR	RSR	notb	no	no	no	no	never	0	no	normal	no	no	no	no	hxofca	no	no	simple	1	Rt	adenoca	VATS	adeno	7	5	5	0	125	85	96	96	no	readm	yes	no	no	no
449	no	0	N	1775	1775	53	M	2	0	no	normal	RSR	RSR	notb	no	no	no	no	never	0	no	normal	no	no	no	no	no	no	no	simple	1	Rt	adenoca	VATS	adeno	6	5	4	0	160	140	11	11	no	readm	yes	expr	no	no
450	no	0	N	208	208	49	F	1	0	no	HTN	RSR	RSR	notb	no	no	no	no	ex	25	no	normal	no	no	no	no	no	no	no	simple	1	Rt	adenoca	VATS	adeno	6	4	2	0	180	145	29	29	no	readm	yes	no	no	no
451	no	0	N	197	197	83	M	6	0	no	HTN	RSR	RSR	notb	no	no	no	no	never	0	no	normal	no	no	no	no	hxofca	no	no	simple	1	Rt	adenoca	VATS	adeno	10	7	6	0	205	155	7	30	no	readm	yes	no	no	no
452	no	0	N	1420	1420	64	F	3	0	no	normal	RSR	RSR	notb	dyslipid	no	no	no			no	normal	no	no	no	no	no	no	no	simple	1	Rt	adenoca	thoracotomy	adeno	18	15	8	0	195	150	7	0	Cx	no	yes	no	no	no
453	no	0	N	983	983	71	F	4	0	no	normal	RSR	RSR	notb	no	ILD	no	no	current	45	no	normal	no	no	no	no	no	neo	adj	simple	3	Lt	adenoca	thoracotomy	adeno	54	52	28	0	310	270	126	126	Cx	no	yes	no	no	no
454	no	0	N	1847	1847	63	M	3	0	no	normal	RSR	RSR	notb	no	no	no	no	never	0	no	normal	no	no	no	no	no	no	no	simple	1	Rt	adenoca	VATS	adeno	3	2	1	0	215	162	71	71	no	readm	yes	expr	no	no
455	no	0	N	940	940	54	M	4	0	no	normal	RSR	RSR	notb	no	no	no	no	never	0	no	normal	no	no	no	no	hxofca	no	no	complex	1	Rt	adenoca	thoracotomy	adeno	5	3	3	0	370	315	100	100	no	readm	yes	expr	no	no
456	no	0	N	625	625	67	M	3	0	no	HTN	RSR	RSR	hxTb	dyslipid	no	no	no	never	0	no	normal	no	no	no	no	no	no	no	simple	2	Rt	adenoca	VATS	adeno	20	15	9	0	230	155	0	0	Cx	no	no	no	no	no
457	no	0	N	1207	1207	72	M	4	0	no	HTN	RSR	RSR	notb	dyslipid	no	no	no	never	0	no	normal	no	no	no	rheuma	no	no	no	simple	1	Lt	adenoca	thoracotomy	adeno	5	2	2	0	345	285	115	115	no	readm	yes	expr	no	no
458	thrombus	1	A	1929	1929	76	F	6	0	no	HTN	RSR	RSR	hxTb	dyslipid	ILD	COPD	no	ex	40	no	normal	no	no	no	no	no	no	no	complex	1	Rt	sqcc	VATS	others	9	7	4	1	409	367	0	0	Cx	no	no	expr	no	no
459	no	0	N	1799	1799	58	F	2	0	no	normal	RSR	RSR	notb	no	no	no	no	ex		no	normal	no	no	no	no	no	no	no	simple	1	Rt	adenoca	VATS	adeno	6	5	4	1	250	210	87	87	Cx	no	yes	no	no	coag
460	no	0	N	1054	1054	71	M	6	0	no	normal	RSR	RSR	notb	no	no	no	no	never	0	no	normal	no	no	no	no	hxofca	no	adj	simple	1	Rt	adenoca	VATS	adeno	12	7	2	0	175	140	89	89	Cx	no	yes	no	no	coag
461	no	0	N	1049	1049	59	F	2	0	no	normal	RSR	RSR	notb	no	no	no	no	ex	40	drink	normal	no	no	no	no	no	no	no	simple	1	Rt	adenoca	VATS	adeno	14	7	8	0	200	155	90	90	Cx	no	yes	no	no	coag
462	no	0	N	1248	1248	68	M	3	0	no	normal	RSR	RSR	notb	no	no	no	no	never	0	drink	normal	no	no	no	no	no	no	no	simple	1	Rt	adenoca	VATS	adeno	16	14	11	0	265	232	103	103	Cx	no	yes	no	no	no
463	no	0	N	490	490	72	M	4	0	no	normal	RSR	RSR	notb	no	no	no	no	never	0	no	normal	no	no	no	no	no	no	no	complex	1	Rt	adenoca	VATS	adeno	19	13	12	0	265	205	30	30	Cx	no	yes	no	no	no
464	no	0	N	474	474	67	M	6	0	DM	HTN	RSR	RSR	notb	no	no	no	pneumoco	never	0	drink	normal	no	no	no	no	hxofca	no	no	simple	1	Lt	adenoca	VATS	adeno	16	13	13	0	115	75	0	0	Cx	no	no	no	no	no
465	no	0	N	534	534	57	M	2	0	no	normal	RSR	RSR	notb	no	no	no	no	never	0	drink	normal	no	no	no	no	no	no	no	simple	1	Rt	adenoca	VATS	adeno	14	12	10	0	135	75	29	29	Cx	no	yes	no	no	no
466	no	0	N	1660	1660	61	F	3	0	no	normal	RSR	RSR	notb	no	no	no	no	current		drink	normal	no	no	no	no	no	no	no	simple	1	Rt	adenoca	VATS	adeno	14	13	6	0	330	285	128	128	Cx	no	yes	expr	no	no
467	no	0	N	211	211	67	F	4	0	DM	normal	RSR	RSR	hxTb	dyslipid	no	no	no	ex	40	no	normal	no	no	IHD	no	no	no	adj	simple	2	Rt	adenoca	VATS	adeno	21	19	9	0	265	240	169	169	Cx	readm	yes	no	no	no
468	no	0	N	758	758	57	F	3	0	DM	normal	RSR	RSR	notb	no	no	no	no	current	60	drink	normal	no	no	no	no	no	no	no	simple	1	Lt	adenoca	VATS	adeno	28	26	26	0	252	157	12	7	Cx	no	yes	no	no	no
469	no	0	N	1938	1938	61	F	5	0	no	HTN	LAFB	RSR	hxTb	no	ILD	COPD	no	current	40	no	normal	no	no	no	rheuma	no	no	no	simple	1	Lt	adenoca	VATS	adeno	17	16	15	0	135	95	0	0	Cx	no	no	no	no	no
470	no	0	N	201	201	73	F	7	0	DM	HTN	RSR	RSR	notb	dyslipid	no	COPD	no	ex	40	no	normal	CVA	no	IHD	no	hxofca	no	no	simple	1	Lt	adenoca	VATS	adeno	25	21	20	1	350	300	202	202	Cx	no	yes	no	no	coag
471	no	0	N	543	543	59	M	2	0	no	normal	RSR	RSR	notb	dyslipid	no	no	no	never	0	no	normal	no	no	no	no	no	no	no	simple	1	Lt	adenoca	VATS	adeno	13	11	10	0	185	115	100	100	Cx	no	yes	no	no	no
472	no	0	N	352	352	54	F	5	0	no	normal	RSR	RSR	hxTb	no	no	no	no	current	15	drink	normal	no	no	no	no	no	no	no	simple	1	Lt	adenoca	VATS	adeno	11	9	29	0	180	115	0	0	Cx	no	no	no	no	no
473	no	0	N	250	250	57	M	2	0	no	normal	RSR	RSR	notb	no	no	no	no	never	0	no	normal	no	no	no	no	no	no	no	simple	1	Rt	adenoca	VATS	adeno	12	10	9	0	165	115	0	0	Cx	no	no	no	no	no
474	no	0	N	337	337	55	M	2	0	no	normal	RSR	RSR	notb	no	no	no	no	never	0	no	normal	no	no	no	no	no	no	no	simple	1	Rt	adenoca	VATS	adeno	12	10	9	0	175	130	29	29	Cx	no	yes	no	no	no
475	no	0	N	171	171	57	M	2	0	no	normal	RSR	RSR	notb	no	no	no	no	never	0	no	normal	no	no	no	no	no	no	no	simple	1	Rt	adenoca	VATS	adeno	19	13	10	0	170	115	30	30	Cx	no	yes	no	no	no
476	no	0	N	929	929	58	M	2	0	no	normal	RSR	RSR	notb	no	no	no	no	never	0	no	normal	no	no	no	no	no	no	no	simple	1	Rt	adenoca	VATS	adeno	11	9	8	0	140	100	98	98	Cx	no	yes	no	no	no
477	no	0	N	929	929	55	F	2	0	no	normal	RSR	RSR	notb	no	no	no	no	ex	30	no	normal	no	no	no	no	no	no	no	simple	1	Rt	adenoca	VATS	adeno	10	8	7	0	175	135	98	98	Cx	no	yes	no	no	no
478	no	0	N	1406	1406	60	F	2	0	no	HTN	RSR	RSR	notb	no	no	no	no	current	30	drink	normal	no	no	no	no	no	no	no	simple	1	Rt	adenoca	VATS	adeno	9	8	5	0	235	160	68	68	Cx	no	yes	no	no	no
479	no	0	N	860	860	66	F	3	0	no	HTN	RSR	RSR	notb	dyslipid	no	no	no	current	30	drink	normal	no	no	IHD	no	no	no	no	simple	1	Rt	adenoca	VATS	adeno	22	12	12	0	225	170	120	120	Cx	no	yes	no	no	no
480	no	0	N	440	440	85	F	8	1	no	HTN	RSR	RSR	notb	dyslipid	no	COPD	no	ex	35	no	normal	no	PVD	IHD	no	no	no	no	simple	1	Rt	adenoca	VATS	adeno	19	15	17	0	180	122	812	812	Cx	no	yes	no	no	no
481	no	0	N	238	238	55	M	3	0	no	normal	RSR	RSR	notb	no	no	no	no	never	0	no	normal	no	no	no	rheuma	no	no	no	simple	1	Rt	adenoca	VATS	adeno	18	15	27	0	210	175	30	30	Cx	no	yes	no	no	no
482	no	0	N	204	204	69	F	7	0	no	normal	RSR	RSR	notb	no	no	no	no	never	0	no	normal	no	no	no	no	hxofca	no	no	simple	1	Rt	adenoca	VATS	adeno	10	9	19	0	235	185	30	30	Cx	no	yes	no	no	no
483	no	0	N	985	985	54	M	4	0	no	normal	RSR	RSR	notb	no	no	no	no	never	0	no	normal	no	no	no	no	hxofca	no	no	simple	2	Rt	adenoca	VATS	adeno	15	12	12	0	190	130	90	90	Cx	no	yes	expr	no	no
484	no	0	N	1154	1154	58	F	4	0	no	normal	RSR	RSR	notb	no	no	no	no	ex	15	drink	normal	no	no	no	no	hxofca	no	no	simple	1	Rt	adenoca	VATS	adeno	15	14	12	0	205	150	103	103	Cx	no	yes	expr	no	no
485	no	0	N	376	376	61	M	3	0	no	normal	RSR	RSR	notb	no	no	no	no	never	0	no	normal	no	no	no	no	no	no	adj	simple	2	Rt	adenoca	VATS	adeno	10	8	7	0	175	120	30	30	Cx	no	yes	no	no	no
486	no	0	N	552	552	56	F	2	0	no	normal	RSR	RSR	notb	no	no	no	no	ex	15	drink	normal	no	no	no	no	no	no	adj	simple	2	Rt	adenoca	VATS	adeno	23	15	14	0	185	133	139	139	Cx	no	yes	no	no	no
487	no	0	N	714	714	64	F	4	0	DM	HTN	RSR	RSR	notb	no	no	no	no	ex	33	drink	normal	no	no	no	no	no	no	adj	simple	3	Rt	adenoca	VATS	adeno	23	7	7	0	200	150	100	100	Cx	no	yes	no	no	no
488	no	0	N	950	950	64	M	5	0	no	HTN	RSR	RSR	notb	dyslipid	no	no	no	current	15	drink	normal	no	no	no	no	hxofca	neo	adj	simple	1	Rt	adenoca	VATS	adeno	20	17	15	0	180	135	130	130	Cx	no	yes	no	no	no
489	no	0	N	736	736	46	F	1	0	no	normal	RSR	RSR	hxTb	no	no	no	no	current	20	drink	normal	no	no	no	no	no	no	adj	simple	3	Rt	adenoca	VATS	adeno	24	16	14	0	315	274	0	0	Cx	no	no	no	no	coag
490	no	0	N	581	581	48	F	1	0	no	HTN	RSR	RSR	notb	dyslipid	no	no	no	ex	15	drink	normal	no	no	no	no	no	neo	adj	simple	3	Rt	adenoca	VATS	adeno	10	8	8	0	345	308	29	29	Cx	no	yes	no	no	no
491	no	0	N	993	993	49	F	5	0	no	HTN	RSR	RSR	notb	no	no	no	no	ex	30	drink	normal	no	no	no	no	hxofca	no	adj	simple	2	Rt	adenoca	thoracotomy	adeno	17	13	11	0	370	273	88	88	Cx	no	yes	no	no	coag
492	no	0	N	1021	1021	81	F	4	0	no	HTN	RSR	RSR	notb	no	no	no	no	never	0	no	normal	no	no	no	no	no	no	no	complex	1	Rt	adenoca	VATS	adeno	13	11	10	0	310	253	90	90	Cx	no	yes	no	no	no
493	no	0	N	896	896	52	M	2	0	no	normal	RSR	RSR	notb	no	no	no	no	never	0	no	normal	no	no	no	no	no	no	no	simple	1	Rt	adenoca	VATS	adeno	7	5	4	0	195	145	89	89	Cx	no	yes	expr	no	no
494	no	0	N	380	380	68	F	3	0	no	normal	RSR	RSR	notb	no	no	no	no	never	0	no	normal	no	no	no	no	no	no	no	simple	1	Rt	adenoca	VATS	adeno	30	28	28	0	243	190	28	28	Cx	no	yes	no	no	no
495	no	0	N	861	861	71	F	6	0	no	normal	RSR	RSR	notb	no	no	no	no	never	0	no	normal	no	no	no	no	hxofca	no	no	simple	2	Rt	adenoca	VATS	adeno	21	16	7	0	185	125	13	13	Cx	no	yes	expr	no	no
496	no	0	N	985	985	47	F	3	0	no	normal	RSR	RSR	notb	no	no	no	no	never	0	no	normal	no	no	no	no	hxofca	no	no	simple	1	Rt	adenoca	VATS	adeno	43	40	74	0	250	180	92	92	Cx	no	yes	no	no	no
497	no	0	N	644	644	73	M	7	0	no	HTN	RSR	RSR	notb	dyslipid	no	COPD	no	never	0	no	normal	no	no	no	no	hxofca	no	no	simple	1	Rt	adenoca	VATS	adeno	11	9	7	0	315	255	98	98	Cx	no	yes	no	no	no
498	no	0	N	763	763	65	F	3	0	no	normal	RSR	RSR	notb	no	no	no	no	never	0	no	normal	no	no	no	no	no	no	no	simple	1	Lt	adenoca	VATS	adeno	31	28	28	0	200	165	91	91	Cx	no	yes	no	no	no
499	no	0	N	618	618	40	M	0	0	no	normal	RSR	RSR	notb	no	no	no	no	never	0	no	normal	no	no	no	no	no	no	no	simple	1	Lt	adenoca	VATS	adeno	15	13	12	0	145	100	89	89	Cx	no	yes	no	no	no
500	no	0	N	716	716	74	F	4	0	no	normal	LAFB	RSR	notb	no	no	no	no	never	0	no	normal	no	no	no	no	no	no	no	simple	1	Lt	adenoca	VATS	adeno	18	16	30	0	197	133	89	89	Cx	no	yes	no	no	no
501	no	0	N	289	289	73	F	4	0	no	normal	RSR	RSR	hxTb	no	no	no	no	ex	30	no	normal	no	no	no	no	no	no	no	simple	1	Lt	adenoca	VATS	adeno	10	8	7	0	270	210	29	29	Cx	no	yes	no	no	no
502	no	0	N	1324	1324	60	M	2	0	no	normal	RSR	RSR	notb	no	no	no	no			no	normal	no	no	no	no	no	no	no	simple	1	Lt	adenoca	VATS	adeno	8	6	5	0	185	130	90	90	Cx	no	yes	no	no	no
503	no	0	N	1016	1016	59	F	2	0	no	normal	RSR	RSR	notb	no	no	no	no	current	80	drink	normal	no	no	no	no	no	neo	adj	simple	1	Lt	adenoca	VATS	adeno	24	18	16	0	270	225	106	106	Cx	no	yes	no	no	no
504	no	0	N	1054	1054	65	F	3	0	no	normal	RSR	RSR	hxTb	dyslipid	no	no	no	ex	40	no	normal	no	no	no	no	no	no	adj	simple	2	Lt	adenoca	VATS	adeno	14	12	5	0	150	90	115	115	Cx	no	yes	no	no	no
505	no	0	N	863	863	67	M	4	0	DM	HTN	RSR	RSR	notb	no	no	no	no	never	0	no	normal	no	no	no	no	no	no	adj	simple	3	Lt	adenoca	VATS	adeno	16	8	7	0	180	135	0	0	Cx	no	no	no	no	no
506	no	0	N	1066	1066	66	F	4	0	DM	HTN	RSR	RSR	notb	no	ILD	no	no	current	43	no	normal	no	no	no	no	no	no	adj	simple	3	Lt	adenoca	VATS	adeno	21	19	18	0	185	135	80	99	Cx	no	yes	expr	no	no
507	no	0	N	589	589	73	F	5	0	DM	HTN	RSR	RSR	notb	no	no	no	no	never	0	no	normal	no	no	no	no	no	no	no	simple	1	Rt	sqcc	VATS	others	8	6	5	0	180	150	0	687	Cx	no	yes	no	no	no
508	no	0	N	1302	1302	63	F	6	0	no	normal	RSR	RSR	hxTb	no	ILD	COPD	no	current	40	drink	normal	no	no	no	no	hxofca	no	no	simple	1	Rt	sqcc	VATS	others	8	5	3	0	195	139	5	5	Cx	no	yes	no	no	no
509	no	0	N	663	663	72	F	6	0	DM	normal	RSR	RSR	hxTb	no	ILD	no	no	ex	55	no	normal	CVA	no	no	no	no	no	adj	simple	2	Rt	sqcc	thoracotomy	others	9	7	6	0	290	245	0	0	Cx	no	no	no	no	no
510	no	0	N	282	282	76	F	5	0	DM	HTN	RSR	RSR	notb	no	no	no	no	never	0	no	normal	no	no	no	no	no	no	no	simple	1	Lt	sqcc	VATS	others	24	11	9	0	310	245	30	30	Cx	no	yes	no	no	no
511	no	0	N	698	698	72	F	4	0	no	HTN	RSR	RSR	notb	no	no	COPD	no	ex	50	no	normal	no	no	no	no	no	no	no	simple	1	Rt	sqcc	VATS	others	23	20	16	0	210	155	110	110	Cx	no	yes	no	no	no
512	no	0	N	241	241	81	F	5	0	no	normal	RSR	RSR	hxTb	no	no	COPD	no	ex	60	no	normal	no	no	no	no	no	no	no	simple	1	Rt	sqcc	VATS	others	19	16	15	0	410	358	29	29	Cx	no	yes	no	no	no
513	no	0	N	556	556	73	F	4	0	no	normal	RSR	RSR	notb	no	no	no	no	current	60	drink	normal	no	no	no	no	no	no	no	simple	2	Rt	sqcc	VATS	others	19	15	13	0	310	255	26	26	Cx	no	yes	no	no	no
514	no	0	N	558	558	56	F	3	0	DM	normal	RSR	RSR	notb	no	no	no	no	ex		drink	normal	no	no	no	no	no	neo	adj	complex	2	Rt	sqcc	VATS	others	18	14	14	0	455	275	30	30	Cx	no	yes	no	no	no
515	no	0	N	890	890	71	F	6	0	no	normal	RSR	RSR	notb	no	no	no	no	ex	60	drink	normal	no	no	no	no	hxofca	no	no	complex	3	Rt	sqcc	VATS	others	40	34	34	0	295	231	92	92	Cx	no	yes	no	no	no
516	no	0	N	441	441	74	F	5	0	no	HTN	RSR	RSR	notb	no	no	COPD	no	ex	20	no	normal	no	no	no	no	no	no	no	simple	1	Rt	sqcc	VATS	others	30	22	12	0	175	135	13	13	Cx	no	yes	no	no	no
517	no	0	N	1090	1090	65	F	4	0	no	normal	RSR	RSR	notb	no	no	COPD	no	current	40	drink	normal	no	no	no	no	no	no	no	simple	1	Rt	sqcc	VATS	others	26	25	28	0	225	165	115	115	Cx	no	yes	expr	no	no
518	no	0	N	505	505	60	F	3	0	no	normal	RSR	RSR	notb	no	no	no	no	current	70	drink	normal	no	no	no	rheuma	no	no	no	simple	1	Rt	sqcc	VATS	others	13	10	8	0	215	165	32	32	Cx	no	yes	no	no	no
519	no	0	N	1272	1272	69	F	6	0	no	normal	RSR	RSR	notb	no	ILD	COPD	no	never	0	no	normal	no	no	no	no	hxofca	no	no	simple	2	Rt	sqcc	VATS	others	16	11	9	0	165	110	94	94	Cx	no	yes	expr	no	no
520	no	0	N	1728	1728	57	F	2	0	no	normal	RSR	RSR	notb	no	no	no	no	ex	30	no	normal	no	no	no	no	no	no	no	complex	1	Rt	sqcc	VATS	others	32	25	190	146	190	94	100	100	Cx	no	yes	expr	no	no
521	no	0	N	925	925	66	F	6	0	DM	HTN	RSR	RSR	notb	no	no	no	no	ex	3	no	normal	no	no	no	no	hxofca	no	no	simple	1	Lt	sqcc	VATS	others	16	14	14	0	420	363	86	86	Cx	no	yes	no	no	no
522	no	0	N	974	974	66	F	4	0	DM	normal	RSR	RSR	notb	no	no	no	no	ex	40	no	normal	no	no	no	no	no	neo	adj	simple	2	Lt	sqcc	thoracotomy	others	14	11	10	0	417	357	109	109	Cx	no	yes	expr	no	no
523	no	0	N	690	690	63	F	3	0	no	normal	RSR	RSR	hxTb	no	no	no	no	ex	75	no	normal	no	no	no	no	no	neo	adj	simple	1	Lt	sqcc	VATS	others	9	7	6	0	210	175	0	0	Cx	no	no	no	no	no
524	no	0	N	1121	1121	60	F	4	0	no	normal	RSR	RSR	notb	no	no	COPD	no	ex	40	no	normal	no	no	no	no	no	no	no	simple	1	Rt	others	VATS	others	23	21	20	0	180	115	91	91	Cx	no	yes	expr	no	no
525	no	0	N	724	724	54	F	2	0	no	HTN	RSR	RSR	notb	no	no	no	no	current	40	no	normal	no	no	no	no	no	no	no	simple	1	Rt	others	VATS	others	12	9	9	0	265	200	100	100	Cx	no	yes	no	no	no
526	no	0	N	948	948	38	F	0	0	no	normal	RSR	RSR	notb	no	no	no	no	ex	30	no	normal	no	no	no	no	no	no	adj	simple	3	Lt	others	VATS	others	17	10	9	0	225	185	0	0	Cx	no	no	no	no	no
527	no	0	N	871	871	74	F	4	0	no	HTN	RSR	RSR	notb	no	no	no	no	ex	45	no	normal	no	no	no	no	no	no	adj	simple	1	Lt	others	VATS	others	13	11	10	0	190	150	90	80	Cx	no	yes	no	no	no
528	no	0	N	544	544	73	F	4	0	no	HTN	RSR	RSR	notb	no	no	no	no	ex	25	no	normal	no	no	no	no	no	no	no	simple	1	Rt	adenoca	VATS	adeno	16	15	14	0	355	305	115	115	Cx	no	yes	expr	no	no
529	no	0	N	689	689	62	M	3	0	no	normal	VPC, RSR	RSR	notb	no	no	no	no			no	normal	no	no	no	no	hxofca	no	adj	simple	3	Rt	adenoca	VATS	adeno	13	5	2	0	230	180	0	0	no	no	no	no	no	no
530	no	0	N	849	849	69	M	5	0	no	normal	RSR	RSR	notb	no	no	no	no			no	normal	no	no	no	no	hxofca	no	adj	simple	4	Rt	adenoca	VATS	adeno	8	6	1	0	65	40	0	0	no	no	no	no	no	no
531	no	0	N	570	570	64	F	7	0	no	HTN	RSR	RSR	notb	no	no	COPD	no	never	0	no	normal	no	no	no	no	hxofca	no	adj	simple	4	Rt	adenoca	thoracotomy	adeno	10	9	3	0	105	70	0	0	no	no	no	no	no	no
532	no	0	N	570	570	65	F	6	0	no	normal	RSR	RSR	hxTb	no	ILD	COPD	no	current	30	no	normal	no	no	no	no	hxofca	no	adj	simple	1	Lt	adenoca	VATS	adeno	8	5	1	0	100	64	0	0	no	no	no	no	no	no
533	no	0	N	177	177	62	M	3	0	no	normal	RSR	RSR	notb	no	no	no	no	never	0	no	normal	no	no	no	no	no	neo	adj	simple	4	Lt	adenoca	VATS	adeno	13	10	5	0	121	80	0	0	no	no	no	no	no	no
534	no	0	N	1141	1141	58	F	5	0	DM	HTN	RSR	RSR	notb	no	no	no	no	current	60	drink	CKD	no	no	no	no	no	no	adj	simple	4	Lt	adenoca	VATS	adeno	16	8	0	0	105	80	0	0	no	no	no	no	no	no
535	no	0	N	522	522	65	M	3	0	no	normal	RSR	RSR	notb	no	no	no	no	current	0	no	normal	no	no	no	no	no	no	no	simple	3	Lt	adenoca	VATS	adeno	6	4	3	0	285	220	120	120	no	no	yes	no	no	no
536	no	0	N	373	373	62	M	3	0	no	normal	RSR	RSR	notb	no	no	no	no			no	normal	no	no	no	no	no	no	no	simple	1	Rt	adenoca	VATS	adeno	13	8	3	0	200	165	0	0	no	no	no	no	no	no
537	no	0	N	80	80	55	F	6	1	DM	normal	RSR	RSR	notb	no	no	no	no	ex	14	drink	normal	no	no	no	no	no	no	no	simple	1	Rt	adenoca	VATS	adeno	7	5	7	0	205	145	0	0	no	no	no	no	no	no
538	no	0	N	464	464	66	M	7	0	DM	HTN	RSR	RSR	hxTb	dyslipid	no	no	no	never	0	no	normal	no	no	no	no	hxofca	no	no	simple	1	Rt	adenoca	thoracotomy	adeno	10	8	7	0	275	245	0	0	no	no	no	no	no	no
539	no	0	N	578	578	65	M	3	0	no	normal	RSR	RSR	notb	no	no	no	no	never	0	no	normal	no	no	no	no	no	no	no	simple	3	Rt	adenoca	VATS	adeno	7	5	4	0	215	174	94	94	no	no	yes	no	no	no
540	no	0	N	650	650	80	M	4	0	no	HTN	RSR	RSR	notb	no	no	no	no	never	0	no	normal	no	no	no	no	no	no	no	simple	3	Rt	adenoca	VATS	adeno	7	3	1	0	225	185	0	0	no	no	no	no	no	no
541	no	0	N	748	748	74	F	4	0	no	HTN	RSR	RSR	notb	no	ILD	no	no	ex	30	no	normal	no	no	no	no	no	no	no	simple	2	Rt	adenoca	VATS	adeno	9	7	6	0	180	130	97	97	no	no	yes	no	no	no
542	no	0	N	975	975	60	M	2	0	no	normal	RSR	RSR	notb	no	no	no	no	never	0	no	normal	no	no	no	no	no	no	adj	simple	2	Rt	adenoca	VATS	adeno	7	6	5	0	225	180	0	0	no	no	no	no	no	no
543	no	0	N	541	541	65	F	4	0	no	normal	RSR	RSR	notb	no	no	no	no	current	45	no	normal	no	no	no	no	no	no	adj	simple	2	Rt	adenoca	VATS	adeno	14	8	7	0	180	145	0	0	no	no	no	no	no	no
544	no	0	N	1030	1030	58	F	3	0	no	normal	RSR	RSR	notb	no	no	COPD	no	never	0	no	normal	no	no	no	no	no	no	adj	simple	2	Rt	adenoca	VATS	adeno	9	4	3	0	180	140	0	0	no	no	no	no	no	no
545	no	0	N	828	828	33	F	1	0	no	HTN	RSR	RSR	notb	no	no	COPD	no			no	normal	no	no	no	no	no	no	adj	simple	3	Rt	adenoca	thoracotomy	adeno	29	7	2	0	190	135	59	59	Cx	no	yes	expr	no	no
546	no	0	N	810	810	70	M	6	0	DM	HTN	RSR	RSR	notb	no	no	no	no	never	0	no	normal	no	no	no	no	hxofca	no	adj	simple	3	Rt	adenoca	thoracotomy	adeno	13	8	4	0	195	160	18	0	no	no	yes	no	no	no
547	no	0	N	815	815	74	F	4	0	no	HTN	RSR	RSR	notb	no	no	no	no	ex	15	no	normal	no	no	no	no	no	no	adj	complex	3	Rt	adenoca	VATS	adeno	7	6	3	0	295	240	96	96	no	no	yes	expr	no	no
548	no	0	N	230	230	51	M	4	0	no	normal	RSR	RSR	notb	no	no	no	no	ex	6	no	normal	no	no	no	no	hxofca	no	no	simple	1	Rt	adenoca	VATS	adeno	4	2	1	0	75	39	89	89	no	no	yes	no	no	no
549	no	0	N	627	627	75	F	4	2	no	HTN	LBBB, RSR	RSR	notb	no	no	no	no	ex	15	no	normal	no	no	no	no	no	no	no	simple	1	Rt	adenoca	VATS	adeno	14	7	5	0	240	225	211	21	no	no	yes	no	comd	no
550	no	0	N	1462	1462	63	F	7	0	no	normal	RSR	RSR	notb	dyslipid	no	no	no			no	normal	CVA	no	no	no	hxofca	no	adj	simple	3	Rt	adenoca	VATS	adeno	5	4	2	0	250	190	93	93	no	no	yes	no	no	no
551	no	0	N	1165	1165	61	M	3	0	no	normal	RSR	RSR	notb	no	no	no	no	never	0	no	normal	no	no	no	no	no	no	adj	simple	3	Rt	adenoca	thoracotomy	adeno	9	5	2	0	155	125	0	0	no	no	no	no	no	no
552	no	0	N	834	834	48	M	1	0	no	normal	RSR	RSR	notb	no	no	no	no	ex	7	no	normal	no	no	no	no	no	no	adj	simple	3	Rt	adenoca	thoracotomy	adeno	11	8	4	0	210	159	0	0	no	no	no	no	no	no
553	no	0	N	266	266	59	F	2	0	no	HTN	RSR	RSR	notb	no	no	no	no	ex	25	no	normal	no	no	no	no	no	no	no	simple	1	Lt	adenoca	VATS	adeno	6	5	5	0	200	175	110	0	no	no	yes	no	no	no
554	no	0	N	920	920	66	M	3	0	no	HTN	RSR	RSR	notb	no	no	no	no	never	0	drink	normal	no	no	no	no	no	no	no	simple	1	Lt	adenoca	VATS	adeno	5	3	3	0	165	110	93	93	no	no	yes	expr	no	no
555	no	0	N	401	401	71	F	4	0	no	HTN	RSR	RSR	notb	no	no	no	no	never	0	drink	normal	no	no	IHD	no	no	no	no	simple	1	Lt	adenoca	VATS	adeno	6	4	3	0	190	150	120	120	no	no	yes	no	no	no
556	thrombus	1	A	1069	1069	55	F	2	0	no	normal	RSR	RSR	notb	no	no	no	no	ex	15	drink	normal	no	no	no	no	no	no	adj	simple	2	Lt	adenoca	thoracotomy	adeno	12	9	7	0	270	224	0	0	no	no	no	no	no	no
557	no	0	N	702	702	65	F	3	0	no	normal	RSR	RSR	notb	no	no	no	no	never	0	no	normal	no	no	no	no	no	no	no	simple	1	Lt	adenoca	VATS	adeno	5	4	3	0	175	115	93	93	no	no	yes	no	no	no
558	no	0	N	268	268	56	M	2	0	no	normal	RSR	RSR	notb	no	no	no	no	never	0	drink	normal	no	no	no	no	no	no	adj	simple	2	Lt	adenoca	VATS	adeno	15	6	5	0	225	180	0	0	no	no	no	no	no	no
559	no	0	N	728	728	62	M	3	0	no	HTN	RSR	RSR	notb	dyslipid	no	no	no	never	0	no	normal	no	no	no	no	no	no	adj	simple	3	Lt	adenoca	VATS	adeno	7	5	2	0	165	120	0	0	no	no	no	no	no	no
560	no	0	N	1216	1216	81	F	4	0	no	normal	RSR	RSR	notb	no	no	no	no	current	60	no	normal	no	no	no	no	no	no	no	simple	1	Lt	adenoca	thoracotomy	adeno	16	8	7	0	395	325	0	0	no	no	no	no	no	no
561	no	0	N	156	156	50	F	1	0	no	normal	RSR	RSR	notb	dyslipid	no	no	no	ex	20	drink	normal	no	no	no	no	no	no	adj	simple	3	Lt	adenoca	thoracotomy	adeno	6	5	3	0	215	185	0	0	no	no	no	no	no	no
562	no	0	N	97	97	66	F	6	0	no	normal	RSR	RSR	notb	no	no	no	no	ex	40	no	normal	no	no	no	no	hxofca	neo	adj	simple	3	Lt	adenoca	thoracotomy	adeno	6	4	3	0	275	220	93	93	no	no	yes	no	no	no
563	no	0	N	214	214	77	F	6	0	DM	HTN	RSR	RSR	hxTb	no	no	no	pneumoco	ex	60	no	normal	no	no	no	no	no	no	adj	simple	4	Rt	sqcc	VATS	others	15	5	2	0	100	65	0	0	no	no	no	no	no	no
564	no	0	N	256	256	67	F	4	0	no	normal	RSR	RSR	notb	no	no	no	no	ex	45	no	normal	no	no	no	rheuma	no	no	adj	simple	3	Lt	sqcc	thoracotomy	others	0	32	4	0	205	156	0	0	no	no	no	no	no	no
565	no	0	N	732	732	75	F	6	0	DM	HTN	RSR	RSR	notb	no	no	COPD	no	ex	60	drink	normal	no	no	no	no	hxofca	no	no	simple	1	Rt	sqcc	VATS	others	13	4	4	0	215	170	65	65	no	no	yes	no	no	no
566	no	0	N	1037	1037	55	F	5	0	DM	normal	RSR	RSR	notb	no	no	COPD	pneumoco	current	30	no	normal	no	no	no	no	no	no	no	simple	1	Rt	sqcc	VATS	others	7	5	3	0	210	155	94	94	no	no	yes	expr	no	no
567	no	0	N	692	692	68	F	6	0	no	normal	RSR	RSR	notb	no	no	COPD	no	current	50	no	normal	no	no	no	no	hxofca	no	no	complex	3	Rt	sqcc	thoracotomy	others	16	10	9	0	250	211	0	0	no	no	no	no	no	no
568	no	0	N	770	770	58	F	2	0	no	normal	RSR	RSR	notb	no	no	no	no	current	60	no	normal	no	no	no	no	no	neo	adj	complex	2	Rt	sqcc	thoracotomy	others	8	6	3	0	232	213	0	0	no	no	no	no	no	no
569	no	0	N	622	622	73	F	5	0	no	HTN	RSR	RSR	notb	no	no	no	no	current	120	drink	normal	CVA	no	no	no	no	no	no	simple	1	Rt	sqcc	thoracotomy	others	8	7	2	0	160	113	0	14	no	no	yes	no	no	no
570	no	0	N	982	982	68	F	3	0	no	normal	RSR	RSR	notb	no	no	no	no	ex	10	drink	normal	no	no	no	no	no	neo	adj	simple	3	Rt	sqcc	thoracotomy	others	14	13	4	0	275	237	0	0	no	no	no	no	no	no
571	no	0	N	1017	1017	68	F	5	0	DM	HTN	RSR	RSR	hxTb	dyslipid	no	no	no	ex	50	drink	normal	no	PVD	IHD	no	no	no	no	complex	1	Rt	sqcc	thoracotomy	others	20	15	13	2	340	292	407	407	no	no	yes	no	no	no
572	no	0	N	931	931	51	F	2	0	no	normal	RSR	RSR	notb	no	no	no	no	current	20	no	normal	no	no	no	no	no	no	no	complex	1	Rt	sqcc	thoracotomy	others	13	12	6	0	255	215	0	0	no	no	no	no	no	no
573	no	0	N	957	957	79	F	5	0	DM	normal	RSR	RSR	hxTb	no	no	no	no	ex	35	no	normal	no	no	no	no	no	no	no	simple	1	Rt	sqcc	VATS	others	9	8	8	0	310	270	0	0	no	no	no	no	no	no
574	no	0	N	290	290	72	F	5	0	no	HTN	RSR	RSR	notb	no	ILD	COPD	no	ex	40	drink	normal	no	no	no	no	no	no	no	simple	2	Rt	sqcc	VATS	others	11	4	3	0	240	177	94	94	no	no	yes	expr	no	no
575	no	0	N	136	136	73	F	4	0	no	HTN	RSR	RSR	notb	no	no	no	no	ex	15	drink	normal	no	no	no	no	no	neo	no	simple	4	Rt	sqcc	VATS	others	15	12	9	0	240	155	90	90	no	no	yes	no	no	no
576	thrombus	1	A	134	134	73	M	7	0	DM	HTN	RSR	RSR	notb	no	ILD	no	no	never	0	no	normal	no	no	no	no	hxofca	no	adj	simple	2	Rt	sqcc	VATS	others	6	4	3	0	210	155	120	175	no	no	yes	expr	no	no
577	no	0	N	331	331	67	F	6	0	no	normal	RSR	RSR	notb	no	ILD	COPD	no	ex		no	normal	no	no	no	no	hxofca	no	adj	simple	3	Lt	sqcc	thoracotomy	others	16	14	4	0	220	230	190	190	no	no	yes	expr	no	no
578	thrombus	1	V	1742	1742	78	F	4	0	no	HTN	RSR	RSR	notb	no	no	no	no	current	40	no	normal	no	no	no	no	no	no	adj	complex	2	Lt	sqcc	thoracotomy	others	10	9	8	1	360	314	74	74	no	no	yes	no	no	no
579	no	0	N	119	119	79	F	4	0	no	HTN	RSR	RSR	notb	no	no	no	no	ex	30	no	normal	no	no	no	no	no	no	adj	simple	2	Lt	sqcc	VATS	others	10	10	5	0	270	210	0	0	no	no	no	no	no	no
580	no	0	N	411	411	76	F	5	0	DM	normal	RSR	RSR	hxTb	dyslipid	ILD	no	no	ex	50	no	normal	no	no	IHD	no	no	no	adj	simple	1	Rt	others	thoracotomy	others	11	8	2	0	180	149	7	7	no	no	yes	no	no	no
581	no	0	N	576	576	70	F	7	0	DM	HTN	RSR	RSR	notb	no	no	COPD	no	current	50	no	normal	no	no	no	no	hxofca	no	adj	simple	1	Lt	others	thoracotomy	others	16	10	3	0	125	91	0	0	Cx	no	no	no	no	no
582	no	0	N	998	998	59	F	2	0	no	normal	RSR	RSR	notb	no	no	no	no	current	45	no	normal	no	no	no	no	no	no	no	simple	1	Rt	others	VATS	others	6	5	3	0	190	145	109	109	Cx	no	yes	no	no	no
583	no	0	N	820	820	80	F	7	0	DM	HTN	RSR	RSR	notb	no	no	no	no	ex	66	drink	normal	no	no	no	no	no	no	no	simple	1	Rt	others	VATS	others	5	4	2	0	120	80	93	93	no	no	yes	expr	no	no
584	no	0	N	326	326	82	F	7	0	DM	normal	RSR	RSR	notb	no	no	no	no	never	0	no	normal	no	no	no	no	hxofca	no	no	simple	1	Rt	others	VATS	others	6	4	3	0	120	80	88	88	no	no	yes	no	no	no
585	no	0	N	145	145	80	F	5	0	DM	normal	RSR	RSR	hxTb	no	no	no	no	ex	35	no	normal	no	no	no	no	no	no	no	simple	1	Lt	others	VATS	others	5	4	2	0	80	45	0	0	no	no	no	no	no	no
586	no	0	N	85	85	76	F	4	0	no	HTN	RSR	RSR	notb	no	ILD	no	no	ex	50	no	normal	no	no	no	no	no	no	no	simple	1	Lt	others	VATS	others	6	4	2	0	140	110	0	0	no	no	no	no	no	no
587	no	0	N	1913	1913	68	F	5	0	no	normal	RSR	RSR	notb	no	ILD	COPD	no	ex	40	no	normal	CVA	no	no	no	no	no	adj	simple	2	Lt	others	thoracotomy	others	20	14	9	0	270	220	165	0	no	no	yes	no	no	no
588	no	0	N	95	95	82	F	6	0	no	HTN	RSR	RSR	hxTb	no	no	no	no	ex	40	no	normal	no	no	no	no	hxofca	no	no	simple	1	Rt	others	VATS	others	6	4	3	0	190	130	30	12	no	no	yes	no	no	no
589	no	0	N	232	232	53	F	2	0	no	normal	RSR	RSR	notb	no	no	no	no	ex	30	drink	normal	no	no	no	no	no	no	adj	simple	2	Rt	others	thoracotomy	others	15	11	10	0	285	245	0	0	no	no	no	no	no	no
590	no	0	N	53	53	56	M	2	0	no	normal	RSR	RSR	notb	no	no	no	no	never	0	no	normal	no	no	no	no	no	no	adj	complex	4	Rt	others	thoracotomy	others	7	5	4	0	205	163	0	0	no	no	no	no	no	no
591	no	0	N	260	260	82	F	8	0	DM	HTN	LAFB, RSR	RSR	notb	no	no	no	no	ex	60	drink	normal	no	no	no	no	hxofca	no	no	simple	1	Rt	others	VATS	others	13	12	11	0	210	160	16	0	no	no	yes	no	no	no
592	thrombus	1	A	614	614	69	F	5	0	DM	normal	RSR	RSR	notb	no	no	COPD	no	current	100	no	normal	no	no	no	no	no	no	adj	complex	3	Rt	others	VATS	others	28	25	13	0	335	285	223	223	no	no	yes	no	no	no
593	no	0	N	208	208	72	M	6	0	DM	normal	RSR	RSR	notb	no	no	no	no	never	0	no	normal	no	no	no	no	hxofca	no	no	simple	1	Lt	others	VATS	others	7	4	3	0	305	240	95	95	no	no	yes	no	no	no
594	no	0	N	145	145	68	M	6	0	DM	normal	RSR	RSR	notb	no	no	no	no	never	0	no	normal	no	no	no	no	hxofca	no	adj	simple	1	Rt	others	thoracotomy	others	10	6	2	0	219	177	0	0	no	no	no	no	no	no
595	no	0	N	811	811	37	F	0	0	no	normal	RSR	RSR	notb	no	no	no	no	current	60	drink	normal	no	no	no	no	no	no	no	simple	2	Rt	adenoca	thoracotomy	adeno	9	7	5	0	215	135	42	42	no	no	yes	no	no	coag
596	no	0	N	268	268	72	F	6	0	DM	HTN	LBBB, RSR	RSR	notb	no	ILD	no	no	current	50	drink	normal	CVA	no	IHD	no	no	no	adj	simple	4	Lt	sqcc	VATS	others	14	7	5	2	205	140	120	120	no	no	yes	no	no	no
597	no	0	N	660	660	65	F	4	0	no	HTN	RSR	RSR	hxTb	dyslipid	no	no	pneumoco			no	normal	no	no	IHD	no	no	no	no	simple	1	Rt	others	VATS	others	4	3	3	1	170	120	94	94	no	no	yes	expr	no	no
598	no	0	N	1122	1122	72	F	8	0	DM	HTN	A fib	Af	notb	dyslipid	no	no	no			no	CKD	CVA	no	no	no	no	no	no	simple	1	Lt	adenoca	VATS	adeno	14	11	10	0	230	175	0	0	no	no	no	expr	comd	no
599	no	0	N	30	30	66	F	3	0	no	normal	RSR	RSR	notb	no	no	no	no	ex	60	no	normal	no	no	no	no	no	neo	no	complex	3	Rt	sqcc	thoracotomy	others	11	10	7	0	325	280	27	27	Cx	no	yes	expr	no	no
600	no	0	N	218	218	58	M	2	0	no	HTN	RSR	RSR	notb	no	no	no	no	never	0	drink	normal	no	no	no	no	no	no	adj	simple	1	Rt	others	VATS	others	71	63	6	0	130	88	17	17	Cx	no	yes	no	no	no
601	no	0	N	272	272	60	F	4	0	DM	normal	A fib	RSR	notb	no	no	no	no	ex	45	no	normal	CVA	no	no	no	no	no	adj	simple	2	Rt	sqcc	thoracotomy	others	17	8	8	0	370	315	56	38	Cx	no	yes	no	comd	no
602	no	0	N	134	134	65	F	6	0	no	normal	RSR	RSR	notb	no	no	no	no	current	30	drink	normal	no	no	no	no	no	neo	adj	simple	2	Rt	sqcc	VATS	others	8	3	3	0	315	260	92	92	Cx	no	yes	no	no	no
603	no	0	N	39	39	65	F	5	0	no	normal	A fib	RSR	hxTb	no	no	COPD	no	ex	60	drink	normal	no	no	IHD	no	no	no	no	simple	1	Rt	others	thoracotomy	others	38	29	3	0	275	215	64	0	Cx	no	yes	no	no	no
604	no	0	N	473	473	73	F	5	0	no	HTN	RSR	RSR	notb	dyslipid	no	COPD	no	current	50	no	normal	no	no	no	no	no	no	adj	simple	2	Rt	others	thoracotomy	others	11	9	8	0	375	305	126	126	Cx	no	yes	no	no	no
605	no	0	N	861	861	53	M	2	0	no	normal	RSR	RSR	notb	no	no	no	no			no	normal	no	no	no	no	no	no	no	simple	1	Lt	adenoca	VATS	adeno	5	4	2	0	155	119	81	81	no	readm	yes	expr	no	no
606	no	0	N	884	884	85	M	4	0	no	HTN	RSR	RSR	notb	no	no	no	no	never	0	no	normal	no	no	no	no	no	no	no	simple	1	Rt	adenoca	VATS	adeno	74	72	5	2	290	245	0	0	Cx	no	no	expr	no	no
607	no	0	N	323	323	75	F	4	0	no	normal	RSR	RSR	notb	no	ILD	no	no	ex	40	drink	normal	no	no	no	no	no	no	adj	simple	2	Rt	adenoca	VATS	adeno	19	10	9	0	205	140	3	3	Cx	no	yes	no	no	coag
608	no	0	N	431	431	74	M	5	0	no	HTN	RSR	RSR	hxTb	no	no	COPD	no	never	0	drink	normal	no	no	no	no	no	no	no	simple	1	Rt	adenoca	VATS	adeno	13	11	11	0	328	270	86	86	no	readm	yes	no	no	coag
609	no	0	N	138	138	64	F	5	1	DM	normal	RSR	RSR	notb	no	ILD	COPD	no	ex	30	no	normal	no	no	no	no	no	no	no	simple	1	Rt	sqcc	VATS	others	7	5	6	0	270	210	35	35	Cx	no	yes	no	no	no
610	no	0	N	900	900	76	F	7	0	no	normal	RSR	RSR	notb	no	no	no	no			no	normal	no	no	no	no	hxofca	no	no	simple	1	Lt	sqcc	VATS	others	10	7	5	0	290	225	90	90	no	readm	yes	no	no	no
611	no	0	N	1287	1287	73	F	6	0	DM	HTN	RSR	RSR	notb	no	no	COPD	no	current	50	drink	normal	no	no	no	no	no	no	no	simple	1	Lt	others	thoracotomy	others	13	9	3	0	145	105	0	0	no	readm	no	no	no	no
612	no	0	N	480	480	65	F	3	0	no	normal	RSR	RSR	notb	no	no	no	no	current	45	drink	normal	no	no	no	no	no	neo	adj	simple	1	Lt	sqcc	VATS	others	25	17	16	0	250	195	104	104	Cx	no	yes	expr	no	no
613	no	0	N	625	625	72	F	6	0	no	HTN	RSR	RSR	notb	no	no	no	no	current	30	drink	normal	no	no	no	no	hxofca	no	no	simple	1	Lt	adenoca	thoracotomy	adeno	14	9	7	0	305	255	99	99	Cx	no	yes	no	no	no
614	no	0	N	809	809	57	F	2	0	no	normal	RSR	RSR	notb	no	no	no	no	ex	30	drink	normal	no	no	no	no	no	no	adj	simple	4	Rt	adenoca	VATS	adeno	10	8	8	0	250	190	90	90	Cx	no	yes	expr	no	no
615	no	0	N	250	250	52	F	3	0	no	HTN	RSR	RSR	notb	no	no	COPD	no	ex	20	no	normal	no	no	no	no	no	neo	adj	simple	2	Rt	adenoca	thoracotomy	adeno	18	16	13	0	245	200	0	0	Cx	no	no	no	no	no
616	no	0	N	409	409	56	F	2	0	no	normal	RSR	RSR	notb	no	no	no	no	current		no	normal	no	no	no	no	no	no	no	simple	1	Rt	adenoca	VATS	adeno	14	12	12	0	180	115	103	103	Cx	no	yes	expr	no	no
617	no	0	N	632	632	72	F	6	0	DM	HTN	RSR	RSR	hxTb	no	no	no	no	current	50	drink	normal	no	PVD	IHD	no	no	no	adj	complex	2	Rt	sqcc	thoracotomy	others	17	16	15	0	355	290	120	0	Cx	no	yes	no	no	no
618	no	0	N	523	523	64	F	5	0	no	normal	RSR	RSR	notb	no	ILD	COPD	no	ex	30	drink	normal	no	no	no	rheuma	no	no	no	simple	1	Rt	sqcc	VATS	others	16	15	23	0	210	150	102	102	Cx	no	yes	no	no	no
619	thrombus	1	A	452	452	62	F	3	0	no	normal	RSR	RSR	notb	no	ILD	no	no	never	0	drink	normal	no	no	no	no	no	neo	adj	simple	1	Rt	sqcc	VATS	others	10	7	8	0	360	305	98	98	Cx	no	yes	no	no	no
620	no	0	N	163	163	71	F	4	0	no	normal	RSR	RSR	hxTb	no	no	no	no	current	50	drink	normal	no	no	no	no	no	no	adj	simple	2	Rt	sqcc	VATS	others	24	21	18	0	395	340	88	88	Cx	no	yes	no	no	coag
621	no	0	N	733	733	65	F	4	0	no	normal	RSR	RSR	notb	no	no	no	no	ex	20	drink	normal	no	no	no	no	no	no	no	simple	1	Lt	sqcc	VATS	others	15	8	1	0	265	203	98	98	Cx	no	yes	no	no	no
622	no	0	N	695	695	77	F	4	0	no	normal	RSR	RSR	notb	no	no	no	no	current	50	no	normal	no	no	no	no	no	no	no	simple	2	Lt	sqcc	VATS	others	8	6	5	0	225	168	90	90	Cx	no	yes	expr	no	no
623	no	0	N	918	918	74	F	5	0	DM	normal	RSR	RSR	hxTb	no	no	no	no	ex	30	no	normal	no	no	IHD	no	no	no	adj	simple	4	Lt	others	VATS	others	18	15	14	0	590	550	184	91	Cx	no	yes	expr	no	no
624	no	0	N	236	236	79	F	5	0	no	normal	RSR	RSR	hxTb	no	no	COPD	no	current		no	normal	no	no	no	no	no	no	no	simple	3	Rt	others	VATS	others	19	16	15	0	480	410	30	30	Cx	no	yes	no	no	no
625	no	0	N	344	344	68	F	4	0	DM	normal	RSR	RSR	notb	no	ILD	no	no	ex	35	no	normal	no	no	IHD	no	no	no	adj	simple	1	Rt	others	VATS	others	14	12	11	0	255	220	100	120	Cx	no	yes	no	no	no
626	thrombus	1	V	1659	21	56	F	2	0	no	normal	RSR	RSR	notb	no	no	no	no	ex		no	normal	no	no	no	no	no	no	adj	simple	2	Lt	adenoca	VATS	adeno	10	5	4	0	285	225	0	0	no	no	no	no	no	no
627	thrombus	1	V	1134	199	62	F	3	0	no	normal	RSR	RSR	notb	no	no	no	no	never	0	no	normal	no	no	no	no	no	no	adj	simple	3	Lt	adenoca	VATS	adeno	14	10	5	0	245	205	0	0	no	no	no	no	no	no
628	thrombus	1	V	259	27	61	F	4	0	no	normal	RSR	RSR	notb	no	no	no	no	never	0	no	normal	no	no	no	rheuma	no	no	adj	simple	2	Lt	adenoca	thoracotomy	adeno	9	7	6	0	200	150	0	0	no	no	no	no	no	no
629	thrombus	1	A	313	21	64	M	3	0	no	HTN	RSR	RSR	notb	no	no	no	no	never	0	no	normal	no	no	no	no	no	no	adj	simple	2	Lt	adenoca	VATS	adeno	9	6	4	0	140	80	0	0	no	no	no	no	no	no
630	thrombus	1	A	1091	23	76	M	4	0	no	HTN	RSR	RSR	notb	no	no	no	no	never	0	no	normal	no	no	no	no	no	no	adj	simple	3	Lt	adenoca	VATS	adeno	12	7	6	0	275	203	0	0	no	no	no	no	no	no
631	thrombus	1	A	222	22	62	F	3	0	no	HTN	RSR	RSR	notb	no	no	no	no	ex	20	no	normal	no	no	no	no	no	no	adj	simple	2	Lt	adenoca	VATS	adeno	9	5	4	0	195	130	0	0	no	no	no	no	no	no
632	thrombus	1	V	688	28	76	M	4	0	no	normal	RSR	RSR	notb	no	no	no	no	never	0	drink	normal	no	no	no	no	no	no	adj	complex	3	Lt	adenoca	VATS	adeno	11	3	2	0	205	157	30	30	no	no	yes	no	no	no
633	thrombus	1	A	614	21	55	F	2	0	no	normal	RSR	RSR	hxTb	no	no	no	no	ex	1	drink	normal	no	no	no	no	no	no	adj	simple	3	Lt	adenoca	VATS	adeno	10	6	5	0	190	135	0	0	no	no	no	no	no	no
634	thrombus	1	A	968	25	77	F	5	0	DM	HTN	RSR	RSR	notb	no	no	no	no	ex	30	no	normal	no	no	no	no	no	no	adj	complex	2	Rt	sqcc	VATS	others	11	8	7	0	290	240	0	0	no	no	no	no	no	no
635	thrombus	1	A	399	122	72	F	6	0	no	normal	RSR	RSR	notb	no	no	no	no	ex	45	drink	normal	no	no	no	no	hxofca	no	adj	complex	2	Rt	sqcc	VATS	others	8	5	4	0	190	125	85	85	no	no	yes	no	no	no
636	thrombus	1	A	148	21	78	F	6	0	DM	normal	RSR	RSR	notb	dyslipid	no	no	no	current	50	drink	normal	CVA	no	no	no	no	neo	adj	simple	2	Lt	sqcc	VATS	others	6	4	3	0	225	180	0	0	no	no	no	no	no	no
637	thrombus	1	A	1791	219	62	F	5	0	no	normal	RSR	RSR	notb	no	no	no	no	ex	40	no	normal	no	no	no	no	hxofca	neo	adj	simple	3	Lt	sqcc	thoracotomy	others	8	7	4	0	310	280	77	77	no	no	yes	expr	no	no
638	thrombus	1	V	1598	25	48	F	1	0	no	normal	RSR	RSR	notb	no	no	no	no	current	45	no	normal	no	no	no	no	no	neo	adj	simple	2	Lt	others	thoracotomy	others	10	7	5	0	195	143	0	0	no	no	no	no	no	no
639	thrombus	1	A	332	27	74	F	6	0	no	HTN	A fib	Af	hxTb	no	no	no	no	current	30	drink	normal	no	no	no	no	hxofca	no	no	simple	1	Rt	adenoca	VATS	adeno	8	5	1	0	190	125	0	323	no	no	yes	no	no	no
640	thrombus	1	A	2298	117	80	F	7	0	no	HTN	RSR	RSR	notb	no	no	no	no	never	0	no	normal	CVA	no	no	no	hxofca	no	no	simple	1	Rt	sqcc	thoracotomy	others	22	21	8	0	338	280	0	0	Cx	no	no	no	no	coag
641	thrombus	1	V	166	29	69	F	3	1	no	normal	RSR	RSR	notb	no	no	no	no	ex	50	no	normal	no	no	no	no	no	no	adj	simple	4	Lt	adenoca	VATS	adeno	12	9	16	0	190	150	9	9	Cx	no	yes	no	no	no
642	thrombus	1	A	1012	182	69	F	3	0	no	normal	RSR	RSR	notb	no	no	no	no	ex	45	no	normal	no	no	no	no	no	neo	adj	simple	1	Rt	sqcc	thoracotomy	others	14	10	8	0	215	170	0	0	Cx	no	no	no	no	no
643	thrombus	1	A	1145	127	67	M	6	0	no	normal	RSR	RSR	notb	no	no	no	no			no	normal	no	no	no	no	hxofca	no	adj	complex	1	Rt	adenoca	thoracotomy	adeno	14	11	0	0	350	287	115	115	no	no	yes	no	no	no
644	thrombus	1	V	1267	89	81	M	5	0	DM	HTN	PM	RSR	notb	no	no	no	no			drink	normal	no	no	IHD	no	no	no	no	simple	1	Lt	adenoca	VATS	adeno	7	4	1	0	170	125	69	69	no	no	yes	expr	no	no
645	thrombus	1	V	485	336	57	F	2	0	no	normal	RSR	RSR	notb	no	no	no	no	current	50	drink	normal	no	no	no	no	no	neo	adj	simple	3	Lt	sqcc	thoracotomy	others	9	6	4	0	290	235	0	0	no	no	no	no	no	no
646	thrombus	1	A	332	209	64	F	4	0	no	normal	RSR	RSR	notb	no	no	no	no	ex	40	drink	normal	no	no	no	no	no	no	adj	complex	3	Lt	sqcc	thoracotomy	others	11	9	8	0	240	200	0	0	no	no	no	no	no	no
647	thrombus	1	A	333	21	72	F	5	0	no	normal	RSR	RSR	notb	no	no	COPD	no	current	50	drink	normal	no	no	no	no	hxofca	no	no	complex	2	Rt	sqcc	VATS	others	16	13	8	4	240	210	33	0	Cx	readm	yes	expr	no	no
648	thrombus	1	A	753	297	68	F	4	0	no	normal	RSR	RSR	notb	no	no	COPD	no	ex	0	no	normal	no	no	no	no	no	no	adj	simple	1	Lt	sqcc	thoracotomy	others	31	18	11	0	245	185	114	114	no	readm	yes	no	no	no
[truncated: 38 more columns]
